# Supplementary material for: Deep sequencing-based characterization of transcriptome of trifoliate orange (Poncirus trifoliata (L.) Raf.) in response to cold stress
Source: BMC Genomics. 2015 Jul 29;16(1):555. doi: 10.1186/s12864-015-1629-7 (PMC4518522; doi:10.1186/s12864-015-1629-7)
Supplement: Additional file 1: — KEGG mapping of the P. trifoliata transcriptome (XLSX). [file 12864_2015_1629_MOESM1_ESM.xlsx]

## Sheet: Sheet1
#	Pathway	All genes with pathway annotation (34747)	Pathway ID
1	Metabolic pathways	7987 (22.99%)	ko01100
2	Biosynthesis of secondary metabolites	3923 (11.29%)	ko01110
3	Plant-pathogen interaction	2111 (6.08%)	ko04626
4	Plant hormone signal transduction	1693 (4.87%)	ko04075
5	RNA transport	1067 (3.07%)	ko03013
6	Spliceosome	1020 (2.94%)	ko03040
7	Starch and sucrose metabolism	862 (2.48%)	ko00500
8	Protein processing in endoplasmic reticulum	851 (2.45%)	ko04141
9	Ubiquitin mediated proteolysis	785 (2.26%)	ko04120
10	Glycerophospholipid metabolism	694 (2%)	ko00564
11	Endocytosis	664 (1.91%)	ko04144
12	Purine metabolism	655 (1.89%)	ko00230
13	Ribosome biogenesis in eukaryotes	650 (1.87%)	ko03008
14	RNA degradation	650 (1.87%)	ko03018
15	Pyrimidine metabolism	637 (1.83%)	ko00240
16	mRNA surveillance pathway	604 (1.74%)	ko03015
17	Phenylpropanoid biosynthesis	566 (1.63%)	ko00940
18	ABC transporters	533 (1.53%)	ko02010
19	Glycolysis / Gluconeogenesis	515 (1.48%)	ko00010
20	Peroxisome	512 (1.47%)	ko04146
21	Amino sugar and nucleotide sugar metabolism	437 (1.26%)	ko00520
22	Ribosome	431 (1.24%)	ko03010
23	Circadian rhythm - plant	419 (1.21%)	ko04712
24	Pyruvate metabolism	406 (1.17%)	ko00620
25	Glycerolipid metabolism	386 (1.11%)	ko00561
26	Flavonoid biosynthesis	384 (1.11%)	ko00941
27	Arginine and proline metabolism	384 (1.11%)	ko00330
28	Ether lipid metabolism	372 (1.07%)	ko00565
29	Fatty acid metabolism	363 (1.04%)	ko00071
30	Galactose metabolism	348 (1%)	ko00052
31	Valine, leucine and isoleucine degradation	339 (0.98%)	ko00280
32	Pentose and glucuronate interconversions	339 (0.98%)	ko00040
33	Carotenoid biosynthesis	333 (0.96%)	ko00906
34	Stilbenoid, diarylheptanoid and gingerol biosynthesis	330 (0.95%)	ko00945
35	Oxidative phosphorylation	330 (0.95%)	ko00190
36	Limonene and pinene degradation	328 (0.94%)	ko00903
37	Cysteine and methionine metabolism	320 (0.92%)	ko00270
38	Propanoate metabolism	306 (0.88%)	ko00640
39	Phagosome	288 (0.83%)	ko04145
40	Cyanoamino acid metabolism	283 (0.81%)	ko00460
41	Nucleotide excision repair	256 (0.74%)	ko03420
42	Homologous recombination	256 (0.74%)	ko03440
43	Phenylalanine metabolism	256 (0.74%)	ko00360
44	Inositol phosphate metabolism	255 (0.73%)	ko00562
45	Carbon fixation in photosynthetic organisms	255 (0.73%)	ko00710
46	Basal transcription factors	251 (0.72%)	ko03022
47	Terpenoid backbone biosynthesis	250 (0.72%)	ko00900
48	Ascorbate and aldarate metabolism	248 (0.71%)	ko00053
49	Zeatin biosynthesis	245 (0.71%)	ko00908
50	beta-Alanine metabolism	245 (0.71%)	ko00410
51	Fructose and mannose metabolism	245 (0.71%)	ko00051
52	Porphyrin and chlorophyll metabolism	243 (0.7%)	ko00860
53	RNA polymerase	236 (0.68%)	ko03020
54	Glycine, serine and threonine metabolism	232 (0.67%)	ko00260
55	Tyrosine metabolism	231 (0.66%)	ko00350
56	Phosphatidylinositol signaling system	230 (0.66%)	ko04070
57	Glycosylphosphatidylinositol(GPI)-anchor biosynthesis	229 (0.66%)	ko00563
58	Glutathione metabolism	227 (0.65%)	ko00480
59	Ubiquinone and other terpenoid-quinone biosynthesis	226 (0.65%)	ko00130
60	Regulation of autophagy	215 (0.62%)	ko04140
61	Aminoacyl-tRNA biosynthesis	208 (0.6%)	ko00970
62	Alanine, aspartate and glutamate metabolism	208 (0.6%)	ko00250
63	Phenylalanine, tyrosine and tryptophan biosynthesis	204 (0.59%)	ko00400
64	Nitrogen metabolism	197 (0.57%)	ko00910
65	Other glycan degradation	189 (0.54%)	ko00511
66	Mismatch repair	188 (0.54%)	ko03430
67	Natural killer cell mediated cytotoxicity	180 (0.52%)	ko04650
68	Glyoxylate and dicarboxylate metabolism	180 (0.52%)	ko00630
69	Base excision repair	179 (0.52%)	ko03410
70	Lysine degradation	178 (0.51%)	ko00310
71	alpha-Linolenic acid metabolism	178 (0.51%)	ko00592
72	Tryptophan metabolism	171 (0.49%)	ko00380
73	N-Glycan biosynthesis	170 (0.49%)	ko00510
74	Tropane, piperidine and pyridine alkaloid biosynthesis	168 (0.48%)	ko00960
75	Histidine metabolism	167 (0.48%)	ko00340
76	Sphingolipid metabolism	164 (0.47%)	ko00600
77	Flavone and flavonol biosynthesis	164 (0.47%)	ko00944
78	DNA replication	164 (0.47%)	ko03030
79	Steroid biosynthesis	158 (0.45%)	ko00100
80	Pentose phosphate pathway	154 (0.44%)	ko00030
81	Citrate cycle (TCA cycle)	150 (0.43%)	ko00020
82	Isoquinoline alkaloid biosynthesis	132 (0.38%)	ko00950
83	Pantothenate and CoA biosynthesis	131 (0.38%)	ko00770
84	Cutin, suberine and wax biosynthesis	129 (0.37%)	ko00073
85	Protein export	124 (0.36%)	ko03060
86	Glycosaminoglycan degradation	123 (0.35%)	ko00531
87	Sulfur metabolism	121 (0.35%)	ko00920
88	Folate biosynthesis	115 (0.33%)	ko00790
89	Photosynthesis	106 (0.31%)	ko00195
90	SNARE interactions in vesicular transport	105 (0.3%)	ko04130
91	Biosynthesis of unsaturated fatty acids	101 (0.29%)	ko01040
92	Riboflavin metabolism	101 (0.29%)	ko00740
93	Sesquiterpenoid and triterpenoid biosynthesis	101 (0.29%)	ko00909
94	Diterpenoid biosynthesis	100 (0.29%)	ko00904
95	Proteasome	98 (0.28%)	ko03050
96	Lysine biosynthesis	96 (0.28%)	ko00300
97	Benzoxazinoid biosynthesis	91 (0.26%)	ko00402
98	Valine, leucine and isoleucine biosynthesis	91 (0.26%)	ko00290
99	Fatty acid biosynthesis	84 (0.24%)	ko00061
100	Selenocompound metabolism	80 (0.23%)	ko00450
101	Glucosinolate biosynthesis	79 (0.23%)	ko00966
102	Brassinosteroid biosynthesis	78 (0.22%)	ko00905
103	Butanoate metabolism	77 (0.22%)	ko00650
104	Glycosphingolipid biosynthesis - ganglio series	76 (0.22%)	ko00604
105	Isoflavonoid biosynthesis	74 (0.21%)	ko00943
106	Other types of O-glycan biosynthesis	74 (0.21%)	ko00514
107	One carbon pool by folate	69 (0.2%)	ko00670
108	Linoleic acid metabolism	66 (0.19%)	ko00591
109	Nicotinate and nicotinamide metabolism	63 (0.18%)	ko00760
110	Non-homologous end-joining	61 (0.18%)	ko03450
111	Vitamin B6 metabolism	54 (0.16%)	ko00750
112	Circadian rhythm - mammal	51 (0.15%)	ko04710
113	Fatty acid elongation	51 (0.15%)	ko00062
114	Arachidonic acid metabolism	48 (0.14%)	ko00590
115	Glycosphingolipid biosynthesis - globo series	46 (0.13%)	ko00603
116	Sulfur relay system	43 (0.12%)	ko04122
117	Monoterpenoid biosynthesis	39 (0.11%)	ko00902
118	Indole alkaloid biosynthesis	36 (0.1%)	ko00901
119	Thiamine metabolism	31 (0.09%)	ko00730
120	Photosynthesis - antenna proteins	26 (0.07%)	ko00196
121	Synthesis and degradation of ketone bodies	24 (0.07%)	ko00072
122	Taurine and hypotaurine metabolism	23 (0.07%)	ko00430
123	Biotin metabolism	18 (0.05%)	ko00780
124	C5-Branched dibasic acid metabolism	13 (0.04%)	ko00660
125	Caffeine metabolism	11 (0.03%)	ko00232
126	Lipoic acid metabolism	9 (0.03%)	ko00785
127	Anthocyanin biosynthesis	7 (0.02%)	ko00942
128	Betalain biosynthesis	7 (0.02%)	ko00965
