# Supplementary material for: Deep sequencing-based characterization of transcriptome of trifoliate orange (Poncirus trifoliata (L.) Raf.) in response to cold stress
Source: BMC Genomics. 2015 Jul 29;16(1):555. doi: 10.1186/s12864-015-1629-7 (PMC4518522; doi:10.1186/s12864-015-1629-7)
Supplement: Additional file 2: — Differentially expressed genes (DEGs) between the cold treatment (6 h, 24 h and 72 h) and control (0 h, untreated plants). RPKM: reads per kilobase per million mapped reads. FDR: false discovery rate (XLSX). [file 12864_2015_1629_MOESM2_ESM.xlsx]

## Sheet: 6h-VS-0h.GeneDiffExpFilter
GeneID	Gene_length	0d-Expression	6h-Expression	0d-RPKM	6h-RPKM	log2 Ratio(6h/0d)	Up-Down-Regulation(6h/0d)	P-value	FDR	GO Component	GO Function	GO Process	Blast nr
Unigene20109_All	665	0	294	0.001	133.587	17.0274	Up	1.82879e-85	1.40128e-82	-	-	GO:0050896//response to stimulus	gi|224105547|ref|XP_002313851.1|/1.87475e-28/AP2/ERF domain-containing transcription factor [Populus trichocarpa]
Unigene20110_All	283	0	56	0.001	59.7914	15.8677	Up	7.40954e-17	1.26634e-14	GO:0005634//nucleus	GO:0003700//sequence-specific DNA binding transcription factor activity;GO:0003677//DNA binding	GO:0006355//regulation of transcription, DNA-dependent	gi|292668993|gb|ADE41151.1|/3.02662e-29/AP2 domain class transcription factor [Malus x domestica]
Unigene8551_All	870	0	146	0.001	50.7073	15.6299	Up	8.4281e-43	3.45958e-40	-	-	-	gi|255541486|ref|XP_002511807.1|/5.14812e-44/conserved hypothetical protein [Ricinus communis]
Unigene14855_All	269	0	43	0.001	48.3007	15.5598	Up	4.14254e-13	5.60145e-11	-	-	-	-
Unigene10908_All	223	0	29	0.001	39.2944	15.262	Up	4.4979e-09	4.0706e-07	-	-	-	-
CL8664.Contig1_All	387	0	49	0.001	38.258	15.2235	Up	7.7208e-15	1.16762e-12	GO:0048046//apoplast;GO:0005618//cell wall	GO:0004553//hydrolase activity, hydrolyzing O-glycosyl compounds;GO:0016762//xyloglucan:xyloglucosyl transferase activity	GO:0006073//cellular glucan metabolic process	gi|29500891|emb|CAD87535.1|/2.20521e-40/putative xyloglucan endotransglycosylase [Cucumis sativus]
Unigene17849_All	282	0	35	0.001	37.5021	15.1947	Up	8.38312e-11	9.26456e-09	-	-	-	-
Unigene10035_All	216	0	26	0.001	36.3711	15.1505	Up	3.29466e-08	2.54569e-06	-	-	-	-
Unigene15173_All	268	0	31	0.001	34.9514	15.0931	Up	1.19255e-09	1.15667e-07	-	-	-	-
Unigene31729_All	249	0	27	0.001	32.7644	14.9998	Up	1.69646e-08	1.38041e-06	-	-	-	gi|255560351|ref|XP_002521191.1|/4.68497e-14/conserved hypothetical protein [Ricinus communis]
Unigene16872_All	629	0	67	0.001	32.1856	14.9741	Up	4.99862e-20	1.02136e-17	-	-	-	-
Unigene19967_All	679	0	63	0.001	28.0355	14.775	Up	7.11082e-19	1.36214e-16	-	-	GO:0071456//cellular response to hypoxia	gi|225446076|ref|XP_002272519.1|/3.58409e-30/PREDICTED: uncharacterized protein LOC100264996 [Vitis vinifera]
Unigene13905_All	249	0	23	0.001	27.9104	14.7685	Up	2.41332e-07	1.62445e-05	-	-	-	-
Unigene10661_All	211	0	19	0.001	27.2087	14.7318	Up	3.43308e-06	0.000181625	-	-	-	-
Unigene4562_All	739	0	59	0.001	24.1237	14.5582	Up	1.01155e-17	1.84544e-15	-	-	-	gi|255556149|ref|XP_002519109.1|/1.64911e-34/conserved hypothetical protein [Ricinus communis]
Unigene14503_All	284	0	22	0.001	23.4068	14.5146	Up	4.68684e-07	2.99684e-05	-	-	-	-
Unigene8228_All	220	0	17	0.001	23.3487	14.5111	Up	1.29484e-05	0.000594697	-	-	-	-
Unigene14847_All	248	0	19	0.001	23.1494	14.4987	Up	3.43308e-06	0.000181	-	-	-	-
Unigene14504_All	332	0	24	0.001	21.8429	14.4149	Up	1.24264e-07	8.74873e-06	-	-	-	-
Unigene4931_All	508	0	34	0.001	20.2233	14.3037	Up	1.62807e-10	1.73663e-08	-	-	-	-
Unigene341_All	758	0	49	0.001	19.5328	14.2536	Up	7.7208e-15	1.17147e-12	-	-	-	-
Unigene22763_All	376	0	24	0.001	19.2868	14.2353	Up	1.24264e-07	8.76215e-06	-	-	-	-
Unigene22536_All	994	0	63	0.001	19.151	14.2251	Up	7.11082e-19	1.35648e-16	-	-	-	gi|255560459|ref|XP_002521244.1|/4.57784e-10/conserved hypothetical protein [Ricinus communis]
Unigene15028_All	586	0	37	0.001	19.0784	14.2197	Up	2.22264e-11	2.59349e-09	-	-	-	-
Unigene30528_All	344	0	21	0.001	18.4458	14.171	Up	9.10224e-07	5.47731e-05	-	-	-	-
Unigene178_All	1084	0	64	0.001	17.8397	14.1228	Up	3.66144e-19	7.10258e-17	-	-	-	-
Unigene19830_All	327	0	19	0.001	17.5567	14.0997	Up	3.43308e-06	0.000181417	-	-	-	-
Unigene21708_All	1778	0	103	0.001	17.5042	14.0954	Up	2.0952e-30	6.13533e-28	GO:0009570//chloroplast stroma;GO:0016020//membrane	GO:0003935//GTP cyclohydrolase II activity;GO:0008686//3,4-dihydroxy-2-butanone-4-phosphate synthase activity	GO:0009231//riboflavin biosynthetic process	gi|296087438|emb|CBI34027.3|/7.24932e-93/unnamed protein product [Vitis vinifera]
Unigene18341_All	314	0	18	0.001	17.3213	14.0803	Up	6.6673e-06	0.000329949	-	-	-	gi|356563192|ref|XP_003549848.1|/7.22202e-31/PREDICTED: probable calcium-binding protein CML31-like [Glycine max]
Unigene13360_All	300	0	17	0.001	17.1224	14.0636	Up	1.29484e-05	0.000594103	-	-	-	gi|255548199|ref|XP_002515156.1|/1.09988e-10/monoxygenase, putative [Ricinus communis]
Unigene16871_All	349	0	19	0.001	16.45	14.0058	Up	3.43308e-06	0.000181208	-	-	-	gi|147823314|emb|CAN77450.1|/1.2267e-22/hypothetical protein VITISV_016971 [Vitis vinifera]
Unigene7929_All	519	0	28	0.001	16.3015	13.9927	Up	8.73528e-09	7.49246e-07	-	-	-	-
Unigene11424_All	748	0	40	0.001	16.1583	13.98	Up	3.03438e-12	3.89672e-10	-	-	-	gi|259121377|gb|ACV92008.1|/2.78298e-37/WRKY transcription factor 6 [(Populus tomentosa x P. bolleana) x P. tomentosa]
Unigene11426_All	844	0	45	0.001	16.1104	13.9757	Up	1.09833e-13	1.53947e-11	-	-	-	-
Unigene3836_All	499	0	26	0.001	15.7438	13.9425	Up	3.29466e-08	2.53716e-06	-	-	-	-
CL9562.Contig1_All	453	0	23	0.001	15.3415	13.9051	Up	2.41332e-07	1.62683e-05	-	-	-	-
Unigene10300_All	377	0	19	0.001	15.2282	13.8945	Up	3.43308e-06	0.000180793	-	-	-	-
Unigene9103_All	754	0	38	0.001	15.2282	13.8945	Up	1.14447e-11	1.38463e-09	-	-	-	-
Unigene10024_All	405	0	19	0.001	14.1754	13.7911	Up	3.43308e-06	0.000180586	-	-	-	-
CL7752.Contig1_All	486	0	22	0.001	13.678	13.7396	Up	4.68684e-07	3.00101e-05	-	-	-	gi|87241269|gb|ABD33127.1|/2.4724e-10/Hemopexin [Medicago truncatula]
Unigene33894_All	377	0	17	0.001	13.6253	13.734	Up	1.29484e-05	0.000595292	-	-	-	-
Unigene31755_All	378	0	17	0.001	13.5892	13.7302	Up	1.29484e-05	0.000595887	-	-	-	-
CL8375.Contig2_All	910	0	40	0.001	13.2818	13.6972	Up	3.03438e-12	3.90764e-10	GO:0005634//nucleus;GO:0005829//cytosol	GO:0030170//pyridoxal phosphate binding;GO:0004351//glutamate decarboxylase activity;GO:0016706//oxidoreductase activity, acting on paired donors, with incorporation or reduction of molecular oxygen, 2-oxoglutarate as one donor, and incorporation of one atom each of oxygen into both donors;GO:0016702//oxidoreductase activity, acting on single donors with incorporation of molecular oxygen, incorpo…	GO:0006536//glutamate metabolic process;GO:0046686//response to cadmium ion;GO:0055114//oxidation-reduction process	gi|70609690|gb|AAZ05070.1|/5.60828e-89/glutamate decarboxylase [Citrus sinensis]
Unigene10376_All	422	0	18	0.001	12.8883	13.6538	Up	6.6673e-06	0.000330304	-	-	-	-
Unigene3785_All	650	0	27	0.001	12.5513	13.6155	Up	1.69646e-08	1.37797e-06	-	-	-	-
Unigene8640_All	643	0	26	0.001	12.218	13.5767	Up	3.29466e-08	2.54142e-06	GO:0016023//cytoplasmic membrane-bounded vesicle	GO:0047213//anthocyanidin 3-O-glucosyltransferase activity;GO:0047893//flavonol 3-O-glucosyltransferase activity;GO:0010294//abscisic acid glucosyltransferase activity;GO:0080043//quercetin 3-O-glucosyltransferase activity;GO:0080044//quercetin 7-O-glucosyltransferase activity	GO:0032940//secretion by cell;GO:0051707//response to other organism;GO:0051555//flavonol biosynthetic process	gi|255555397|ref|XP_002518735.1|/3.06804e-26/UDP-glucosyltransferase, putative [Ricinus communis]
Unigene15997_All	708	0	21	0.001	8.96238	13.1297	Up	9.10224e-07	5.4989e-05	-	-	-	-
CL3480.Contig1_All	1530	0	45	0.001	8.88706	13.1175	Up	1.09833e-13	1.53479e-11	-	-	-	gi|255540871|ref|XP_002511500.1|/7.66236e-165/conserved hypothetical protein [Ricinus communis]
Unigene23840_All	777	0	22	0.001	8.55537	13.0626	Up	4.68684e-07	3.0052e-05	-	-	-	-
CL4198.Contig2_All	644	0	17	0.001	7.97628	12.9615	Up	1.29484e-05	0.000597682	GO:0031225//anchored to membrane	-	-	gi|224143520|ref|XP_002324983.1|/1.8376e-17/predicted protein [Populus trichocarpa]
CL6797.Contig3_All	883	0	23	0.001	7.87054	12.9422	Up	2.41332e-07	1.62922e-05	GO:0009536//plastid;GO:0008287//protein serine/threonine phosphatase complex;GO:0005634//nucleus	GO:0046872//metal ion binding;GO:0004722//protein serine/threonine phosphatase activity	GO:0006470//protein dephosphorylation;GO:0009611//response to wounding;GO:0009738//abscisic acid mediated signaling pathway;GO:0050832//defense response to fungus	gi|225434544|ref|XP_002276936.1|/3.17617e-18/PREDICTED: probable protein phosphatase 2C 25 isoform 1 [Vitis vinifera]
Unigene20225_All	849	0	21	0.001	7.47393	12.8677	Up	9.10224e-07	5.48449e-05	-	-	-	gi|255546749|ref|XP_002514433.1|/2.57047e-42/Cucumber peeling cupredoxin, putative [Ricinus communis]
CL5428.Contig1_All	1314	0	27	0.001	6.20877	12.6001	Up	1.69646e-08	1.37554e-06	-	-	-	-
Unigene23656_All	2047	0	38	0.001	5.60923	12.4536	Up	1.14447e-11	1.38099e-09	GO:0005886//plasma membrane;GO:0090406//pollen tube;GO:0016021//integral to membrane	GO:0005355//glucose transmembrane transporter activity;GO:0015148//D-xylose transmembrane transporter activity;GO:0015575//mannitol transmembrane transporter activity;GO:0005354//galactose transmembrane transporter activity;GO:0015168//glycerol transmembrane transporter activity;GO:0005351//sugar:hydrogen symporter activity;GO:0032440//2-alkenal reductase [NAD(P)] activity;GO:0005365//myo-inosito…	GO:0015798//myo-inositol transport;GO:0015797//mannitol transport;GO:0015795//sorbitol transport;GO:0015753//D-xylose transport;GO:0015757//galactose transport;GO:0055085//transmembrane transport;GO:0015752//D-ribose transport;GO:0015758//glucose transport;GO:0015793//glycerol transport;GO:0055114//oxidation-reduction process	gi|179744409|gb|ACB86853.1|/0/mannitol transporter [Citrus sinensis]
Unigene11374_All	979	0	18	0.001	5.55555	12.4397	Up	6.6673e-06	0.000329594	GO:0000145//exocyst	-	GO:0006904//vesicle docking involved in exocytosis	gi|225439838|ref|XP_002274342.1|/8.53394e-94/PREDICTED: uncharacterized protein LOC100267121 [Vitis vinifera]
CL5141.Contig4_All	1400	0	21	0.001	4.5324	12.1461	Up	9.10224e-07	5.47015e-05	GO:0005737//cytoplasm	GO:0016629//12-oxophytodienoate reductase activity;GO:0010181//FMN binding	GO:0031408//oxylipin biosynthetic process;GO:0009611//response to wounding;GO:0046686//response to cadmium ion;GO:0009751//response to salicylic acid stimulus;GO:0055114//oxidation-reduction process	gi|2232254|gb|AAB62248.1|/1.23113e-97/old-yellow-enzyme homolog [Catharanthus roseus]
CL3620.Contig2_All	1569	0	21	0.001	4.04421	11.9816	Up	9.10224e-07	5.49168e-05	-	GO:0003700//sequence-specific DNA binding transcription factor activity;GO:0043565//sequence-specific DNA binding	GO:0006355//regulation of transcription, DNA-dependent	gi|224115798|ref|XP_002317127.1|/6.65101e-87/predicted protein [Populus trichocarpa]
CL4783.Contig2_All	1494	0	18	0.001	3.64048	11.8299	Up	6.6673e-06	0.00032924	-	-	-	gi|225440538|ref|XP_002275792.1|/4.42182e-109/PREDICTED: uncharacterized protein LOC100254537 [Vitis vinifera]
CL8975.Contig2_All	1445	0	17	0.001	3.55483	11.7956	Up	1.29484e-05	0.000593511	GO:0009536//plastid	-	-	gi|225445591|ref|XP_002285400.1|/9.60078e-69/PREDICTED: uncharacterized protein LOC100250952 isoform 1 [Vitis vinifera]
CL6797.Contig2_All	2120	0	17	0.001	2.42298	11.2426	Up	1.29484e-05	0.000596485	GO:0009536//plastid;GO:0008287//protein serine/threonine phosphatase complex	GO:0046872//metal ion binding;GO:0004722//protein serine/threonine phosphatase activity	GO:0006470//protein dephosphorylation;GO:0009611//response to wounding;GO:0009738//abscisic acid mediated signaling pathway;GO:0050832//defense response to fungus	gi|225434544|ref|XP_002276936.1|/1.95668e-148/PREDICTED: probable protein phosphatase 2C 25 isoform 1 [Vitis vinifera]
CL6797.Contig1_All	2216	0	17	0.001	2.31802	11.1787	Up	1.29484e-05	0.000597083	GO:0009536//plastid	GO:0004722//protein serine/threonine phosphatase activity	GO:0009611//response to wounding;GO:0009738//abscisic acid mediated signaling pathway;GO:0050832//defense response to fungus	gi|225434544|ref|XP_002276936.1|/2.00067e-143/PREDICTED: probable protein phosphatase 2C 25 isoform 1 [Vitis vinifera]
CL9038.Contig1_All	2777	0	18	0.001	1.95855	10.9356	Up	6.6673e-06	0.000330661	GO:0019005//SCF ubiquitin ligase complex;GO:0005634//nucleus	-	GO:0009733//response to auxin stimulus;GO:0010260//organ senescence;GO:0009723//response to ethylene stimulus	gi|255567047|ref|XP_002524506.1|/0/grr1, plant, putative [Ricinus communis]
Unigene9936_All	564	1	479	0.568682	256.622	8.8178	Up	2.00276e-136	2.48851e-133	-	-	-	-
Unigene23708_All	2386	1	414	0.134425	52.4285	8.60741	Up	9.4646e-118	1.06128e-114	GO:0000145//exocyst;GO:0005829//cytosol;GO:0005634//nucleus	-	GO:0006887//exocytosis	gi|255588826|ref|XP_002534730.1|/0/protein binding protein, putative [Ricinus communis]
Unigene19008_All	1930	24	4580	3.98844	717.043	7.49009	Up	0	0	GO:0016021//integral to membrane;GO:0031966//mitochondrial membrane	GO:0005310//dicarboxylic acid transmembrane transporter activity	GO:0006835//dicarboxylic acid transport;GO:0055085//transmembrane transport;GO:0006839//mitochondrial transport	gi|225459119|ref|XP_002285693.1|/2.14306e-146/PREDICTED: probable mitochondrial 2-oxoglutarate/malate carrier protein-like [Vitis vinifera]
CL3719.Contig2_All	2060	3	502	0.467093	73.6332	7.3005	Up	4.94864e-139	6.31969e-136	GO:0005774//vacuolar membrane;GO:0009507//chloroplast;GO:0005886//plasma membrane	-	-	gi|255546077|ref|XP_002514098.1|/0/conserved hypothetical protein [Ricinus communis]
Unigene13325_All	694	1	156	0.462157	67.9207	7.19933	Up	8.52006e-44	3.62686e-41	-	GO:0008080//N-acetyltransferase activity	GO:0009737//response to abscisic acid stimulus;GO:0008152//metabolic process	gi|224111148|ref|XP_002315763.1|/1.19292e-68/predicted protein [Populus trichocarpa]
Unigene4416_All	883	21	3085	7.62794	1055.68	7.11266	Up	0	0	-	-	-	gi|224141003|ref|XP_002323865.1|/2.28658e-47/predicted protein [Populus trichocarpa]
Unigene21709_All	1211	1	108	0.264853	26.9474	6.66881	Up	4.08576e-30	1.18885e-27	GO:0009536//plastid	GO:0003935//GTP cyclohydrolase II activity;GO:0008686//3,4-dihydroxy-2-butanone-4-phosphate synthase activity	GO:0009231//riboflavin biosynthetic process	gi|296087438|emb|CBI34027.3|/8.41853e-36/unnamed protein product [Vitis vinifera]
CL6845.Contig1_All	3517	2	174	0.182392	14.9491	6.35687	Up	2.65204e-47	1.17235e-44	GO:0031227//intrinsic to endoplasmic reticulum membrane;GO:0005739//mitochondrion	GO:0001888//glucuronyl-galactosyl-proteoglycan 4-alpha-N-acetylglucosaminyltransferase activity	-	gi|255584380|ref|XP_002532924.1|/0/transferase, transferring glycosyl groups, putative [Ricinus communis]
Unigene15284_All	510	4	306	2.51558	181.296	6.17131	Up	1.36353e-81	1.01108e-78	-	-	-	-
CL6446.Contig2_All	898	15	1140	5.35752	383.589	6.16185	Up	2.94882e-300	6.16223e-297	-	-	-	gi|255566872|ref|XP_002524419.1|/3.22865e-12/conserved hypothetical protein [Ricinus communis]
CL5695.Contig1_All	488	1	72	0.657248	44.581	6.08385	Up	6.58798e-20	1.34016e-17	-	-	-	-
Unigene8678_All	851	1	71	0.376894	25.2096	6.06367	Up	1.26239e-19	2.54549e-17	-	-	-	-
Unigene14645_All	1153	3	197	0.834528	51.6267	5.95101	Up	2.59092e-52	1.25384e-49	GO:0005634//nucleus	GO:0003700//sequence-specific DNA binding transcription factor activity;GO:0003677//DNA binding	GO:0009414//response to water deprivation;GO:0009631//cold acclimation;GO:0006355//regulation of transcription, DNA-dependent	gi|269315900|gb|ACZ37076.1|/1.60663e-121/CRT/DRE binding factor [Citrus trifoliata]
Unigene19023_All	2645	488	28773	59.1757	3286.98	5.79561	Up	0	0	-	GO:0005488//binding	GO:0006950//response to stress	gi|225448453|ref|XP_002269430.1|/0/PREDICTED: zinc finger CCCH domain-containing protein 29-like [Vitis vinifera]
CL8398.Contig1_All	1810	1	57	0.177203	9.51554	5.74681	Up	1.11158e-15	1.78062e-13	GO:0009507//chloroplast	GO:0004364//glutathione transferase activity;GO:0004462//lactoylglutathione lyase activity	GO:0009651//response to salt stress;GO:0060416//response to growth hormone stimulus;GO:0006749//glutathione metabolic process;GO:0080148//negative regulation of response to water deprivation;GO:0048527//lateral root development;GO:0046686//response to cadmium ion;GO:0009407//toxin catabolic process;GO:0080167//response to karrikin;GO:0009704//de-etiolation	gi|255558278|ref|XP_002520166.1|/8.88965e-46/glutathione s-transferase, putative [Ricinus communis]
Unigene21145_All	833	13	718	5.0055	260.445	5.70132	Up	2.28398e-184	3.50012e-181	-	-	-	-
CL1752.Contig2_All	1413	1	55	0.22699	11.7614	5.69528	Up	4.05292e-15	6.2949e-13	-	-	-	gi|147856929|emb|CAN78632.1|/2.00379e-79/hypothetical protein VITISV_000033 [Vitis vinifera]
CL851.Contig21_All	588	2	107	1.09094	54.9849	5.65539	Up	2.11858e-28	5.939e-26	-	-	-	gi|367465454|gb|AEX15511.1|/6.29819e-16/ABA 8'-hydroxylase [Citrus sinensis]
CL6446.Contig1_All	916	30	1555	10.5045	512.947	5.60973	Up	0	0	-	-	-	gi|255566872|ref|XP_002524419.1|/1.58563e-14/conserved hypothetical protein [Ricinus communis]
CL9767.Contig1_All	1585	1	51	0.202358	9.7225	5.58635	Up	5.3683e-14	7.71257e-12	-	GO:0005515//protein binding	-	gi|224133658|ref|XP_002321629.1|/5.38636e-52/predicted protein [Populus trichocarpa]
Unigene5357_All	392	1	50	0.818206	38.5408	5.55778	Up	1.02328e-13	1.44308e-11	-	-	-	-
Unigene29178_All	742	13	627	5.61938	255.329	5.5058	Up	6.85654e-159	9.5522e-156	-	-	-	gi|118487260|gb|ABK95458.1|/6.76412e-28/unknown [Populus trichocarpa]
Unigene19871_All	330	1	48	0.97193	43.9506	5.49889	Up	3.71402e-13	5.05173e-11	-	-	-	-
Unigene3810_All	893	1	43	0.359168	14.5497	5.34019	Up	9.25604e-12	1.12875e-09	GO:0016023//cytoplasmic membrane-bounded vesicle;GO:0048046//apoplast	GO:0004872//receptor activity;GO:0004784//superoxide dismutase activity;GO:0045735//nutrient reservoir activity;GO:0030145//manganese ion binding	GO:0055114//oxidation-reduction process	gi|255549426|ref|XP_002515766.1|/2.16498e-85/Nectarin-1 precursor, putative [Ricinus communis]
Unigene21445_All	1363	97	4060	22.8257	900.052	5.30127	Up	0	0	-	-	GO:0009409//response to cold;GO:0010200//response to chitin;GO:0045893//positive regulation of transcription, DNA-dependent	gi|320097164|gb|ADW09319.1|/1.7379e-165/ethylene-responsive element binding factor 6 [Citrus medica var. sarcodactylis]
CL9165.Contig1_All	498	2	82	1.2881	49.7533	5.27148	Up	2.04232e-21	4.42894e-19	-	-	-	gi|358346026|ref|XP_003637074.1|/4.60793e-15/Cell wall-associated hydrolase, partial [Medicago truncatula]
Unigene19483_All	2314	11	448	1.52468	58.4995	5.26185	Up	1.1515e-111	1.17643e-108	-	GO:0004674//protein serine/threonine kinase activity;GO:0000166//nucleotide binding	GO:0016310//phosphorylation;GO:0009845//seed germination;GO:0009738//abscisic acid mediated signaling pathway	gi|332083027|gb|AEE00746.1|/0/lectin receptor-like kinase [Gossypium hirsutum]
Unigene12041_All	1365	8	325	1.87978	71.9429	5.25822	Up	2.35288e-81	1.66417e-78	GO:0005737//cytoplasm;GO:0005634//nucleus	GO:0005515//protein binding	GO:0009909//regulation of flower development;GO:0009640//photomorphogenesis;GO:0010200//response to chitin	gi|224113263|ref|XP_002316440.1|/9.85811e-60/predicted protein [Populus trichocarpa]
Unigene24564_All	1196	37	1374	9.92246	347.131	5.12864	Up	0	0	GO:0016020//membrane;GO:0005829//cytosol;GO:0009506//plasmodesma;GO:0009505//plant-type cell wall;GO:0005794//Golgi apparatus	-	-	gi|224084630|ref|XP_002307366.1|/2.97543e-134/predicted protein [Populus trichocarpa]
Unigene15041_All	1231	4	146	1.0422	35.837	5.10375	Up	9.9969e-37	3.50838e-34	-	-	-	gi|20561|emb|CAA78387.1|/1.95997e-72/protein 2 [Petunia x hybrida]
Unigene15492_All	912	7	254	2.4618	84.1543	5.09525	Up	6.26492e-63	3.55584e-60	-	-	GO:0006351//transcription, DNA-dependent	gi|224069196|ref|XP_002326298.1|/3.01126e-66/AP2/ERF domain-containing transcription factor [Populus trichocarpa]
Unigene11269_All	626	1	36	0.512359	17.3766	5.08385	Up	8.17914e-10	8.05199e-08	-	-	-	-
Unigene4341_All	1016	10	358	3.15686	106.47	5.07581	Up	5.51184e-88	4.29494e-85	-	GO:0005488//binding	-	gi|255584784|ref|XP_002533110.1|/2.48053e-51/nucleic acid binding protein, putative [Ricinus communis]
Unigene9516_All	825	1	35	0.388772	12.8189	5.04321	Up	1.54779e-09	1.47631e-07	GO:0009536//plastid	-	GO:0048367//shoot development	gi|224143475|ref|XP_002324968.1|/3.33191e-13/predicted protein [Populus trichocarpa]
CL4566.Contig1_All	1543	1	35	0.207866	6.85392	5.04321	Up	1.54779e-09	1.47938e-07	-	-	-	-
Unigene24705_All	1061	8	272	2.41837	77.4624	5.00139	Up	1.10839e-66	6.61781e-64	-	-	-	-
Unigene18364_All	1145	25	845	7.00299	222.992	4.99287	Up	5.55884e-204	9.12722e-201	GO:0005829//cytosol;GO:0009505//plant-type cell wall;GO:0005794//Golgi apparatus	-	GO:0009741//response to brassinosteroid stimulus	gi|255545766|ref|XP_002513943.1|/4.74825e-142/conserved hypothetical protein [Ricinus communis]
CL5737.Contig2_All	1852	4	129	0.692736	21.0468	4.92515	Up	4.9242e-32	1.52963e-29	-	GO:0016709//oxidoreductase activity, acting on paired donors, with incorporation or reduction of molecular oxygen, NADH or NADPH as one donor, and incorporation of one atom of oxygen;GO:0005506//iron ion binding;GO:0019825//oxygen binding	GO:0019761//glucosinolate biosynthetic process	gi|225436668|ref|XP_002276655.1|/0/PREDICTED: phenylalanine N-monooxygenase-like [Vitis vinifera]
Unigene15706_All	1324	169	5431	40.94	1239.45	4.92005	Up	0	0	GO:0005634//nucleus	GO:0004535//poly(A)-specific ribonuclease activity;GO:0003676//nucleic acid binding	GO:0042742//defense response to bacterium;GO:0009611//response to wounding;GO:0000289//nuclear-transcribed mRNA poly(A) tail shortening;GO:0009451//RNA modification	gi|224131812|ref|XP_002328114.1|/5.45842e-132/predicted protein [Populus trichocarpa]
CL1100.Contig1_All	2377	1	32	0.134933	4.06779	4.91392	Up	1.04438e-08	8.82616e-07	-	GO:0044212//transcription regulatory region DNA binding;GO:0003700//sequence-specific DNA binding transcription factor activity	GO:0009910//negative regulation of flower development;GO:0009658//chloroplast organization;GO:0007165//signal transduction;GO:0010380//regulation of chlorophyll biosynthetic process;GO:0045893//positive regulation of transcription, DNA-dependent	gi|302143340|emb|CBI21901.3|/1.19506e-117/unnamed protein product [Vitis vinifera]
CL6985.Contig2_All	937	1	32	0.342302	10.3192	4.91392	Up	1.04438e-08	8.80997e-07	-	GO:0046872//metal ion binding	GO:0010200//response to chitin	gi|255565591|ref|XP_002523785.1|/9.22085e-58/zinc finger protein, putative [Ricinus communis]
Unigene24197_All	383	4	127	3.34973	100.194	4.90261	Up	1.74851e-31	5.32359e-29	GO:0016020//membrane;GO:0005829//cytosol;GO:0009506//plasmodesma;GO:0009505//plant-type cell wall;GO:0005794//Golgi apparatus	-	-	gi|224084630|ref|XP_002307366.1|/1.30665e-16/predicted protein [Populus trichocarpa]
Unigene25569_All	834	3	95	1.15373	34.4187	4.89882	Up	7.84584e-24	1.87867e-21	-	-	-	-
Unigene11799_All	260	6	187	7.40162	217.323	4.87586	Up	1.18051e-45	5.07221e-43	-	-	-	-
Unigene23105_All	1475	3	91	0.652346	18.6417	4.83676	Up	9.86348e-23	2.22286e-20	-	GO:0004672//protein kinase activity;GO:0005515//protein binding	GO:0006468//protein phosphorylation;GO:0009414//response to water deprivation;GO:0000302//response to reactive oxygen species;GO:0009651//response to salt stress;GO:0048235//pollen sperm cell differentiation;GO:0009409//response to cold;GO:0050794//regulation of cellular process	gi|255565216|ref|XP_002523600.1|/8.84639e-102/ATP binding protein, putative [Ricinus communis]
CL1502.Contig2_All	327	1	30	0.980847	27.7211	4.82081	Up	3.71438e-08	2.83663e-06	GO:0016021//integral to membrane;GO:0005886//plasma membrane	GO:0005509//calcium ion binding;GO:0030247//polysaccharide binding;GO:0005524//ATP binding;GO:0004709//MAP kinase kinase kinase activity	GO:0009620//response to fungus;GO:0000186//activation of MAPKK activity;GO:0000165//MAPKKK cascade	gi|255545828|ref|XP_002513974.1|/4.89326e-48/kinase, putative [Ricinus communis]
Unigene15066_All	798	1	29	0.401926	10.9808	4.7719	Up	6.99542e-08	5.12931e-06	-	GO:0005215//transporter activity	-	gi|224142293|ref|XP_002324493.1|/2.14263e-38/glutamate-gated kainate-type ion channel receptor subunit GluR5 [Populus trichocarpa]
Unigene19806_All	568	1	28	0.564678	14.8952	4.72128	Up	1.31619e-07	9.22419e-06	-	-	-	-
CL3270.Contig1_All	2120	1	28	0.151291	3.99079	4.72128	Up	1.31619e-07	9.21015e-06	GO:0009506//plasmodesma;GO:0005886//plasma membrane;GO:0016021//integral to membrane	GO:0032440//2-alkenal reductase [NAD(P)] activity;GO:0005358//high-affinity hydrogen:glucose symporter activity	GO:0055085//transmembrane transport;GO:0008643//carbohydrate transport;GO:0055114//oxidation-reduction process	gi|66016961|gb|AAT09979.1|/0/hexose transporter [Vitis vinifera]
Unigene19790_All	207	1	28	1.54945	40.8719	4.72128	Up	1.31619e-07	9.19616e-06	-	-	-	-
Unigene19792_All	1382	6	166	1.39249	36.2942	4.704	Up	6.68132e-40	2.64799e-37	-	-	-	-
Unigene30675_All	379	2	54	1.69254	43.0518	4.66881	Up	1.09007e-13	1.53257e-11	-	-	-	-
CL2663.Contig2_All	1389	1	26	0.230912	5.65599	4.61436	Up	4.64462e-07	2.98229e-05	GO:0009570//chloroplast stroma;GO:0016020//membrane	GO:0003935//GTP cyclohydrolase II activity;GO:0008686//3,4-dihydroxy-2-butanone-4-phosphate synthase activity	GO:0009231//riboflavin biosynthetic process	gi|296087438|emb|CBI34027.3|/6.39563e-139/unnamed protein product [Vitis vinifera]
CL9089.Contig1_All	1139	3	78	0.844786	20.6923	4.61436	Up	3.54816e-19	6.912e-17	-	GO:0016772//transferase activity, transferring phosphorus-containing groups	GO:0050896//response to stimulus	gi|255545828|ref|XP_002513974.1|/2.19935e-46/kinase, putative [Ricinus communis]
Unigene10052_All	298	1	25	1.0763	25.349	4.55778	Up	8.70984e-07	5.28965e-05	-	-	-	-
CL6690.Contig1_All	1551	1	25	0.206794	4.87041	4.55778	Up	8.70984e-07	5.28267e-05	-	-	-	-
Unigene25034_All	732	1	25	0.438165	10.3197	4.55778	Up	8.70984e-07	5.27571e-05	-	-	-	-
Unigene12346_All	1191	418	10429	112.568	2645.87	4.55488	Up	0	0	GO:0005622//intracellular	GO:0005488//binding	GO:0010033//response to organic substance;GO:0009416//response to light stimulus;GO:0009651//response to salt stress	gi|255538086|ref|XP_002510108.1|/2.71517e-79/zinc finger protein, putative [Ricinus communis]
Unigene14639_All	1481	104	2554	22.5231	521.078	4.53203	Up	0	0	-	-	-	gi|156145802|gb|ABU53677.1|/5.1098e-57/ethylene-responsive element binding protein [Gossypium barbadense]
Unigene30588_All	638	1	24	0.502722	11.3665	4.49889	Up	1.63124e-06	9.31613e-05	-	-	-	-
CL2891.Contig4_All	2866	1	24	0.111911	2.5303	4.49889	Up	1.63124e-06	9.29304e-05	-	GO:0016740//transferase activity	-	gi|255554567|ref|XP_002518322.1|/1.9083e-157/bromodomain-containing protein, putative [Ricinus communis]
Unigene6285_All	357	1	24	0.898423	20.3133	4.49889	Up	1.63124e-06	9.33933e-05	-	-	-	-
Unigene30092_All	365	1	24	0.878731	19.8681	4.49889	Up	1.63124e-06	9.28154e-05	-	-	-	gi|224079043|ref|XP_002305727.1|/1.24998e-14/predicted protein [Populus trichocarpa]
CL4583.Contig2_All	962	1	24	0.333406	7.5383	4.49889	Up	1.63124e-06	9.30457e-05	-	-	-	gi|255557901|ref|XP_002519979.1|/1.32016e-62/GTP binding protein, putative [Ricinus communis]
Unigene22533_All	451	1	24	0.711168	16.0795	4.49889	Up	1.63124e-06	9.32771e-05	-	-	-	-
Unigene34155_All	315	1	23	1.01821	22.0625	4.43749	Up	3.05094e-06	0.00016386	-	-	-	-
Unigene30801_All	288	2	46	2.22734	48.2617	4.43749	Up	1.63571e-11	1.95325e-09	-	-	-	-
CL1368.Contig1_All	224	1	23	1.43186	31.0254	4.43749	Up	3.05094e-06	0.000163669	-	-	-	gi|358346026|ref|XP_003637074.1|/4.49369e-09/Cell wall-associated hydrolase, partial [Medicago truncatula]
Unigene31691_All	502	1	23	0.638918	13.844	4.43749	Up	3.05094e-06	0.000163478	-	-	-	-
Unigene864_All	632	1	22	0.507495	10.5182	4.37335	Up	5.69782e-06	0.000288811	-	-	-	-
Unigene31165_All	453	1	22	0.708029	14.6744	4.37335	Up	5.69782e-06	0.00028913	-	-	-	-
CL702.Contig1_All	1815	1	22	0.176715	3.66255	4.37335	Up	5.69782e-06	0.000288493	-	GO:0030599//pectinesterase activity;GO:0046910//pectinesterase inhibitor activity	GO:0043086//negative regulation of catalytic activity	gi|255539741|ref|XP_002510935.1|/4.17668e-11/21 kDa protein precursor, putative [Ricinus communis]
CL7381.Contig1_All	838	2	43	0.765482	15.5046	4.34019	Up	1.0576e-10	1.15492e-08	-	-	-	gi|118485763|gb|ABK94731.1|/2.66339e-10/unknown [Populus trichocarpa]
Unigene31095_All	231	1	21	1.38847	27.4691	4.30624	Up	1.06241e-05	0.00050147	-	-	-	-
Unigene7455_All	391	3	63	2.4609	48.6857	4.30624	Up	4.08506e-15	6.32345e-13	-	-	-	-
CL1938.Contig1_All	340	1	21	0.943344	18.6628	4.30624	Up	1.06241e-05	0.000500442	-	-	-	-
Unigene7362_All	319	1	21	1.00544	19.8914	4.30624	Up	1.06241e-05	0.000500955	-	-	-	-
CL1989.Contig1_All	1615	1	20	0.198599	3.74192	4.23585	Up	1.97753e-05	0.000863392	GO:0031372//UBC13-MMS2 complex;GO:0005829//cytosol	GO:0005515//protein binding;GO:0004842//ubiquitin-protein ligase activity	GO:0006301//postreplication repair	gi|315937232|gb|ADU56174.1|/1.10204e-76/ubiquitin-conjugating family protein [Jatropha curcas]
Unigene8100_All	564	1	20	0.568682	10.7149	4.23585	Up	1.97753e-05	0.000862573	-	-	-	-
Unigene19629_All	428	1	20	0.749385	14.1196	4.23585	Up	1.97753e-05	0.000861755	-	-	-	-
CL7975.Contig1_All	1754	3	59	0.548581	10.1639	4.2116	Up	4.83294e-14	6.96519e-12	GO:0043231//intracellular membrane-bounded organelle;GO:0044444//cytoplasmic part;GO:0016020//membrane	GO:0016709//oxidoreductase activity, acting on paired donors, with incorporation or reduction of molecular oxygen, NADH or NADPH as one donor, and incorporation of one atom of oxygen;GO:0005506//iron ion binding	GO:0042742//defense response to bacterium;GO:0042435//indole-containing compound biosynthetic process;GO:0046394;GO:0019761//glucosinolate biosynthetic process;GO:0009639//response to red or far red light	gi|225458055|ref|XP_002278300.1|/1.18732e-172/PREDICTED: cytochrome P450 83B1 [Vitis vinifera]
Unigene9647_All	1081	15	281	4.45056	78.5449	4.14146	Up	1.38274e-61	7.75246e-59	-	-	GO:0080167//response to karrikin	gi|297845418|ref|XP_002890590.1|/1.30889e-61/hypothetical protein ARALYDRAFT_472633 [Arabidopsis lyrata subsp. lyrata]
Unigene14793_All	1337	8	144	1.91914	32.5438	4.08385	Up	6.39506e-32	1.9732e-29	-	-	-	-
Unigene15625_All	1424	100	1751	22.5237	371.547	4.04403	Up	0	0	-	-	-	gi|224054653|ref|XP_002298344.1|/3.1256e-72/predicted protein [Populus trichocarpa]
CL1043.Contig1_All	317	2	35	2.02358	33.3615	4.04321	Up	1.46856e-08	1.21431e-06	-	-	GO:0006810//transport;GO:0044237//cellular metabolic process	gi|357479883|ref|XP_003610227.1|/1.93143e-14/Ycf68 [Medicago truncatula]
Unigene11800_All	1118	78	1293	22.377	349.457	3.96503	Up	3.13614e-269	6.26873e-266	-	GO:0005488//binding	GO:0050896//response to stimulus;GO:0006355//regulation of transcription, DNA-dependent	gi|224112801|ref|XP_002332694.1|/2.33244e-53/AP2/ERF domain-containing transcription factor [Populus trichocarpa]
Unigene25560_All	897	6	95	2.1454	32.0014	3.89882	Up	7.95502e-21	1.70104e-18	-	-	-	-
Unigene21476_All	570	3	47	1.68809	24.915	3.88355	Up	7.39158e-11	8.24807e-09	-	-	-	gi|297817078|ref|XP_002876422.1|/4.15459e-17/hypothetical protein ARALYDRAFT_486190 [Arabidopsis lyrata subsp. lyrata]
CL7113.Contig3_All	379	3	47	2.53881	37.4711	3.88355	Up	7.39158e-11	8.26814e-09	GO:0016021//integral to membrane	GO:0005509//calcium ion binding;GO:0030247//polysaccharide binding;GO:0005524//ATP binding;GO:0004709//MAP kinase kinase kinase activity	GO:0000186//activation of MAPKK activity;GO:0000165//MAPKKK cascade	gi|255541802|ref|XP_002511965.1|/6.23149e-51/kinase, putative [Ricinus communis]
CL6176.Contig1_All	910	7	109	2.46721	36.1928	3.87475	Up	1.31089e-23	3.07483e-21	-	GO:0008080//N-acetyltransferase activity	GO:0009737//response to abscisic acid stimulus;GO:0008152//metabolic process	gi|225432712|ref|XP_002282836.1|/6.48254e-69/PREDICTED: uncharacterized N-acetyltransferase p20 [Vitis vinifera]
CL1502.Contig3_All	254	2	31	2.52549	36.8778	3.86812	Up	1.67871e-07	1.1623e-05	GO:0016021//integral to membrane;GO:0009986//cell surface;GO:0009505//plant-type cell wall;GO:0005886//plasma membrane	GO:0005509//calcium ion binding;GO:0030247//polysaccharide binding;GO:0005524//ATP binding;GO:0004709//MAP kinase kinase kinase activity	GO:0009620//response to fungus;GO:0000186//activation of MAPKK activity;GO:0010045//response to nickel cation;GO:0010043//response to zinc ion;GO:0046686//response to cadmium ion;GO:0000165//MAPKKK cascade	gi|255541802|ref|XP_002511965.1|/4.06271e-34/kinase, putative [Ricinus communis]
Unigene23841_All	1446	6	93	1.33086	19.4335	3.86812	Up	2.65996e-20	5.50851e-18	GO:0016021//integral to membrane;GO:0005774//vacuolar membrane;GO:0005886//plasma membrane	GO:0015120//phosphoglycerate transmembrane transporter activity;GO:0005315//inorganic phosphate transmembrane transporter activity;GO:0071917//triose-phosphate transmembrane transporter activity;GO:0015152//glucose-6-phosphate transmembrane transporter activity;GO:0015297//antiporter activity	GO:0007276//gamete generation;GO:0009749//response to glucose stimulus;GO:0009744//response to sucrose stimulus;GO:0015713//phosphoglycerate transport;GO:0015760//glucose-6-phosphate transport;GO:0035436//triose phosphate transmembrane transport;GO:0010109//regulation of photosynthesis;GO:0009553//embryo sac development;GO:0034389//lipid particle organization;GO:0010152//pollen maturation;GO:0007…	gi|255554959|ref|XP_002518517.1|/0/Glucose-6-phosphate/phosphate translocator 2, chloroplast precursor, putative [Ricinus communis]
CL8004.Contig1_All	1656	3	46	0.581045	8.39334	3.85252	Up	1.35293e-10	1.46352e-08	-	GO:0004707//MAP kinase activity;GO:0005524//ATP binding	GO:0009611//response to wounding;GO:0010200//response to chitin;GO:0010120//camalexin biosynthetic process;GO:0009617//response to bacterium;GO:0000169//activation of MAPK activity involved in osmosensory signaling pathway;GO:2000038//regulation of stomatal complex development;GO:0006970//response to osmotic stress;GO:0000165//MAPKKK cascade;GO:0009409//response to cold;GO:2000037//regulation of …	gi|122894104|gb|ABM67698.1|/0/mitogen-activated protein kinase [Citrus sinensis]
Unigene30192_All	519	9	138	5.56191	80.3432	3.85252	Up	1.99322e-29	5.69169e-27	-	-	-	-
Unigene19429_All	1401	13	186	2.97615	40.1155	3.75264	Up	1.94844e-38	7.28275e-36	GO:0005886//plasma membrane	GO:0005509//calcium ion binding;GO:0016491//oxidoreductase activity	GO:0009646//response to absence of light;GO:0010038//response to metal ion;GO:0009409//response to cold;GO:0009909//regulation of flower development;GO:0045087//innate immune response;GO:0009408//response to heat;GO:0009733//response to auxin stimulus;GO:0048574//long-day photoperiodism, flowering;GO:0009737//response to abscisic acid stimulus;GO:0080164//regulation of nitric oxide metabolic proc…	gi|225453160|ref|XP_002274476.1|/1.20991e-52/PREDICTED: calcium-binding allergen Ole e 8 [Vitis vinifera]
CL837.Contig2_All	1514	10	143	2.11847	28.5396	3.75187	Up	7.36754e-30	2.13028e-27	-	GO:0004190//aspartic-type endopeptidase activity	GO:0006508//proteolysis	gi|255552241|ref|XP_002517165.1|/8.34118e-172/basic 7S globulin 2 precursor small subunit, putative [Ricinus communis]
Unigene12774_All	1322	541	7642	131.255	1746.68	3.73417	Up	0	0	-	GO:0005515//protein binding	GO:0010200//response to chitin;GO:0045893//positive regulation of transcription, DNA-dependent;GO:0050832//defense response to fungus	gi|224057956|ref|XP_002299408.1|/6.15698e-51/AP2/ERF domain-containing transcription factor [Populus trichocarpa]
CL4696.Contig2_All	2854	12	166	1.34858	17.5748	3.704	Up	4.11574e-34	1.37114e-31	GO:0009506//plasmodesma;GO:0005737//cytoplasm;GO:0005634//nucleus;GO:0005886//plasma membrane	GO:0005509//calcium ion binding;GO:0004713//protein tyrosine kinase activity;GO:0005524//ATP binding;GO:0005515//protein binding;GO:0004683//calmodulin-dependent protein kinase activity;GO:0004698//calcium-dependent protein kinase C activity	GO:0006468//protein phosphorylation;GO:0009651//response to salt stress;GO:0009738//abscisic acid mediated signaling pathway	gi|337729587|gb|AEI70328.1|/0/calcium-dependent protein kinase [Hevea brasiliensis]
CL3766.Contig1_All	388	5	69	4.13321	53.7347	3.70052	Up	6.6315e-15	1.01288e-12	-	-	-	gi|149392583|gb|ABR26094.1|/8.24402e-07/retrotransposon protein [Oryza sativa Indica Group]
CL10038.Contig1_All	1314	7	94	1.70864	21.6157	3.66116	Up	1.04066e-19	2.10764e-17	-	GO:0016614//oxidoreductase activity, acting on CH-OH group of donors	-	gi|224122390|ref|XP_002330611.1|/6.83915e-127/predicted protein [Populus trichocarpa]
Unigene25908_All	1336	8	107	1.92058	24.2	3.65539	Up	3.10832e-22	6.90347e-20	GO:0005737//cytoplasm;GO:0005634//nucleus	GO:0005515//protein binding	GO:0044237//cellular metabolic process;GO:0009736//cytokinin mediated signaling pathway	gi|297733851|emb|CBI15098.3|/6.98019e-18/unnamed protein product [Vitis vinifera]
Unigene21580_All	1087	12	158	3.54079	43.9202	3.63274	Up	4.74484e-32	1.48394e-29	-	-	GO:0009725//response to hormone stimulus;GO:0050794//regulation of cellular process;GO:0006950//response to stress	gi|148615629|gb|ABQ96643.1|/1.26138e-88/NAC domain protein [Citrus sinensis]
Unigene4850_All	819	7	92	2.74134	33.9423	3.63013	Up	3.40822e-19	6.66764e-17	-	-	-	gi|147778590|emb|CAN73469.1|/2.74014e-44/hypothetical protein VITISV_000273 [Vitis vinifera]
Unigene24881_All	1444	2	26	0.444234	5.44056	3.61436	Up	3.39498e-06	0.00018044	GO:0005774//vacuolar membrane;GO:0016021//integral to membrane;GO:0005794//Golgi apparatus;GO:0000325//plant-type vacuole	-	GO:0055085//transmembrane transport	gi|224074813|ref|XP_002304461.1|/9.77027e-114/predicted protein [Populus trichocarpa]
Unigene17559_All	860	3	39	1.11885	13.7026	3.61436	Up	8.97952e-09	7.65908e-07	-	-	-	-
Unigene18538_All	1112	2	26	0.576865	7.0649	3.61436	Up	3.39498e-06	0.000180232	-	-	-	gi|255576013|ref|XP_002528902.1|/2.76479e-14/hypothetical protein RCOM_0188110 [Ricinus communis]
Unigene1387_All	299	2	26	2.1454	26.2748	3.61436	Up	3.39498e-06	0.000180024	-	-	-	-
CL4125.Contig1_All	2872	601	7686	67.118	808.636	3.59072	Up	0	0	-	-	-	gi|224100287|ref|XP_002311816.1|/1.46635e-48/predicted protein [Populus trichocarpa]
Unigene10578_All	910	3	38	1.05737	12.6177	3.57689	Up	1.62544e-08	1.32732e-06	-	-	-	gi|302398931|gb|ADL36760.1|/2.08053e-75/MYB domain class transcription factor [Malus x domestica]
Unigene15371_All	1152	11	139	3.06259	36.4586	3.57343	Up	5.37576e-28	1.48883e-25	-	-	-	gi|255537351|ref|XP_002509742.1|/4.61249e-52/conserved hypothetical protein [Ricinus communis]
Unigene9123_All	380	2	25	1.68809	19.879	3.55778	Up	6.15578e-06	0.00030795	-	-	-	-
Unigene3941_All	431	2	25	1.48834	17.5267	3.55778	Up	6.15578e-06	0.000307281	-	-	-	-
Unigene5069_All	411	2	25	1.56076	18.3796	3.55778	Up	6.15578e-06	0.000307615	-	-	-	-
CL5171.Contig1_All	1626	6	75	1.18353	13.9373	3.55778	Up	1.22686e-15	1.95847e-13	GO:0005730//nucleolus;GO:0009506//plasmodesma;GO:0005829//cytosol	GO:0009982//pseudouridine synthase activity;GO:0003723//RNA binding	GO:0001522//pseudouridine synthesis;GO:0006396//RNA processing	gi|356554746|ref|XP_003545704.1|/1.19937e-163/PREDICTED: H/ACA ribonucleoprotein complex subunit 4-like [Glycine max]
Unigene5278_All	1015	42	523	13.2719	155.694	3.55227	Up	7.67468e-101	6.91835e-98	GO:0005634//nucleus	GO:0003700//sequence-specific DNA binding transcription factor activity;GO:0003677//DNA binding	GO:0006355//regulation of transcription, DNA-dependent	gi|255581463|ref|XP_002531539.1|/3.77386e-84/Ethylene-responsive transcription factor 1B, putative [Ricinus communis]
Unigene8843_All	544	42	508	24.7628	282.164	3.51029	Up	5.02804e-97	4.28072e-94	-	GO:0005509//calcium ion binding	GO:0009733//response to auxin stimulus;GO:0080167//response to karrikin	gi|224115132|ref|XP_002316949.1|/4.27099e-50/predicted protein [Populus trichocarpa]
Unigene11423_All	1155	11	132	3.05464	34.5326	3.49889	Up	3.2771e-26	8.60922e-24	-	-	-	gi|224130498|ref|XP_002320852.1|/8.023e-113/predicted protein [Populus trichocarpa]
Unigene12985_All	399	3	36	2.41156	27.2626	3.49889	Up	5.29882e-08	3.94827e-06	-	GO:0016772//transferase activity, transferring phosphorus-containing groups	-	gi|224122966|ref|XP_002330408.1|/2.50735e-07/predicted protein [Populus trichocarpa]
CL6077.Contig2_All	1396	4	48	0.919017	10.3895	3.49889	Up	2.65108e-10	2.72664e-08	-	GO:0020037//heme binding;GO:0004601//peroxidase activity	GO:0055114//oxidation-reduction process;GO:0006979//response to oxidative stress	gi|356503885|ref|XP_003520731.1|/8.01194e-73/PREDICTED: peroxidase 3-like [Glycine max]
CL596.Contig1_All	1119	53	631	15.1913	170.387	3.4875	Up	1.85657e-119	2.13385e-116	GO:0005794//Golgi apparatus	-	-	gi|255571383|ref|XP_002526640.1|/5.96328e-53/conserved hypothetical protein [Ricinus communis]
Unigene641_All	372	5	59	4.31098	47.9233	3.47464	Up	2.45356e-12	3.17746e-10	-	-	-	-
Unigene30661_All	496	3	35	1.93994	21.3218	3.45824	Up	9.541e-08	6.80059e-06	-	-	-	gi|255584006|ref|XP_002532749.1|/8.41712e-09/conserved hypothetical protein [Ricinus communis]
CL8418.Contig1_All	1083	3	34	0.888468	9.4861	3.41642	Up	1.71459e-07	1.18536e-05	-	-	-	gi|359477491|ref|XP_003631984.1|/5.22165e-28/PREDICTED: uncharacterized protein LOC100854649 [Vitis vinifera]
Unigene1341_All	661	3	34	1.45569	15.5423	3.41642	Up	1.71459e-07	1.18358e-05	-	-	-	-
Unigene14999_All	2672	35	375	4.20127	42.4065	3.33539	Up	6.08518e-69	3.78054e-66	-	-	-	gi|255586180|ref|XP_002533749.1|/0/transcription factor, putative [Ricinus communis]
Unigene4346_All	1332	1300	13768	313.032	3123.23	3.31866	Up	0	0	-	-	GO:0000302//response to reactive oxygen species;GO:0042631//cellular response to water deprivation;GO:0009409//response to cold;GO:0009790//embryo development	gi|170507|gb|AAA34193.1|/4.64192e-22/ORF [Solanum lycopersicum]
Unigene26013_All	646	3	31	1.48949	14.4999	3.28316	Up	9.82442e-07	5.85821e-05	-	-	-	-
CL5511.Contig1_All	758	3	31	1.26941	12.3575	3.28316	Up	9.82442e-07	5.86582e-05	-	GO:0003743//translation initiation factor activity	GO:0006413//translational initiation	gi|301602405|gb|ADK79108.1|/3.47302e-43/putative eukaryotic translation initiation factor SUI1 [Catharanthus roseus]
Unigene21782_All	452	31	313	21.9974	209.239	3.24975	Up	1.76686e-56	9.33676e-54	-	-	-	-
Unigene30416_All	543	3	30	1.77203	16.6939	3.23585	Up	1.74983e-06	9.88291e-05	-	-	-	gi|255544043|ref|XP_002513084.1|/1.33076e-43/conserved hypothetical protein [Ricinus communis]
CL8664.Contig2_All	226	3	30	4.25757	40.1098	3.23585	Up	1.74983e-06	9.89506e-05	GO:0048046//apoplast;GO:0005618//cell wall	GO:0004553//hydrolase activity, hydrolyzing O-glycosyl compounds;GO:0016762//xyloglucan:xyloglucosyl transferase activity	GO:0006073//cellular glucan metabolic process	gi|225446111|ref|XP_002274552.1|/4.44858e-33/PREDICTED: probable xyloglucan endotransglucosylase/hydrolase protein 23 [Vitis vinifera]
Unigene20027_All	1406	5	49	1.1406	10.5305	3.2067	Up	8.03016e-10	7.92229e-08	GO:0005794//Golgi apparatus	GO:0047262//polygalacturonate 4-alpha-galacturonosyltransferase activity	GO:0016051//carbohydrate biosynthetic process;GO:0006979//response to oxidative stress	gi|255552756|ref|XP_002517421.1|/8.75226e-144/transferase, transferring glycosyl groups, putative [Ricinus communis]
Unigene1372_All	1327	358	3507	86.5289	798.55	3.20613	Up	0	0	GO:0005886//plasma membrane	-	-	gi|224137370|ref|XP_002327109.1|/4.68956e-91/predicted protein [Populus trichocarpa]
Unigene26227_All	577	4	39	2.22348	20.4233	3.19933	Up	4.92484e-08	3.69355e-06	-	-	-	gi|224075748|ref|XP_002304749.1|/8.02834e-24/predicted protein [Populus trichocarpa]
Unigene18559_All	1076	4	39	1.19233	10.9519	3.19933	Up	4.92484e-08	3.69958e-06	-	-	-	gi|255537882|ref|XP_002510006.1|/9.9831e-46/Transcription factor HBP-1b, putative [Ricinus communis]
Unigene21565_All	1765	158	1528	28.7119	261.587	3.18757	Up	1.85918e-264	3.56142e-261	GO:0008076//voltage-gated potassium channel complex	GO:0005249//voltage-gated potassium channel activity	GO:0051260//protein homooligomerization;GO:0006813//potassium ion transport	gi|359474193|ref|XP_003631414.1|/0/PREDICTED: BTB/POZ domain-containing protein At5g41330-like [Vitis vinifera]
Unigene224_All	890	3	29	1.08114	9.84567	3.18694	Up	3.10868e-06	0.000165799	GO:0016020//membrane	GO:0051082//unfolded protein binding;GO:0031072//heat shock protein binding	GO:0006457//protein folding	gi|255556474|ref|XP_002519271.1|/7.00549e-44/conserved hypothetical protein [Ricinus communis]
Unigene30383_All	214	3	29	4.49631	40.9469	3.18694	Up	3.10868e-06	0.000166184	-	-	-	-
CL5688.Contig2_All	938	3	29	1.02581	9.34184	3.18694	Up	3.10868e-06	0.000165991	GO:0048471//perinuclear region of cytoplasm;GO:0005635//nuclear envelope;GO:0005654//nucleoplasm;GO:0016020//membrane;GO:0005783//endoplasmic reticulum	GO:0043565//sequence-specific DNA binding;GO:0046983//protein dimerization activity;GO:0003700//sequence-specific DNA binding transcription factor activity	GO:0042538//hyperosmotic salinity response;GO:0009408//response to heat;GO:0006990//positive regulation of transcription from RNA polymerase II promoter involved in unfolded protein response	gi|224139674|ref|XP_002323223.1|/1.16644e-52/predicted protein [Populus trichocarpa]
Unigene19217_All	1813	41	395	7.25329	65.8319	3.18208	Up	1.62198e-69	1.02149e-66	-	GO:0016717//oxidoreductase activity, acting on paired donors, with oxidation of a pair of donors resulting in the reduction of molecular oxygen to two molecules of water;GO:0020037//heme binding;GO:0052631//sphingolipid delta-8 desaturase activity	GO:0006633//fatty acid biosynthetic process;GO:0055114//oxidation-reduction process	gi|224067948|ref|XP_002302613.1|/0/predicted protein [Populus trichocarpa]
Unigene330_All	2226	63	602	9.07746	81.7163	3.17026	Up	9.9922e-105	9.57045e-102	GO:0005773//vacuole;GO:0032588//trans-Golgi network membrane;GO:0009506//plasmodesma;GO:0005886//plasma membrane;GO:0031901//early endosome membrane;GO:0005634//nucleus;GO:0005829//cytosol	GO:0005525//GTP binding;GO:0003677//DNA binding;GO:0016787//hydrolase activity	GO:0007264//small GTPase mediated signal transduction;GO:0015031//protein transport	gi|255562484|ref|XP_002522248.1|/1.02055e-70/protein with unknown function [Ricinus communis]
Unigene19464_All	1690	8	76	1.51828	13.5883	3.16185	Up	2.10178e-14	3.05782e-12	-	-	GO:0009793//embryo development ending in seed dormancy	gi|224141409|ref|XP_002324065.1|/0/predicted protein [Populus trichocarpa]
Unigene21667_All	1380	10	94	2.32418	20.5819	3.14658	Up	1.92372e-17	3.45473e-15	-	-	-	gi|356548829|ref|XP_003542801.1|/6.15697e-09/PREDICTED: uncharacterized protein LOC100810608 [Glycine max]
CL3464.Contig1_All	1702	3	28	0.565341	4.97091	3.13632	Up	5.50774e-06	0.000280724	-	-	-	gi|224116802|ref|XP_002317397.1|/1.09488e-90/predicted protein [Populus trichocarpa]
Unigene30613_All	257	3	28	3.74401	32.9202	3.13632	Up	5.50774e-06	0.000280413	-	-	-	-
CL6423.Contig1_All	1664	14	130	2.69851	23.6063	3.12894	Up	1.69102e-23	3.9264e-21	-	-	-	-
CL9735.Contig6_All	697	7	64	3.22117	27.745	3.10657	Up	3.83236e-12	4.8139e-10	-	GO:0050660//flavin adenine dinucleotide binding;GO:0008762//UDP-N-acetylmuramate dehydrogenase activity	GO:0055114//oxidation-reduction process	gi|358348153|ref|XP_003638113.1|/1.32763e-75/Reticuline oxidase [Medicago truncatula]
Unigene21553_All	437	3	27	2.20186	18.6689	3.08385	Up	9.73012e-06	0.000463077	-	-	-	-
Unigene14857_All	1100	4	36	1.16632	9.88888	3.08385	Up	2.71422e-07	1.80584e-05	GO:0016023//cytoplasmic membrane-bounded vesicle;GO:0005618//cell wall;GO:0005634//nucleus;GO:0048046//apoplast	GO:0045735//nutrient reservoir activity;GO:0004872//receptor activity;GO:0030145//manganese ion binding;GO:0004784//superoxide dismutase activity	GO:0009409//response to cold;GO:0055114//oxidation-reduction process	gi|255540843|ref|XP_002511486.1|/8.00091e-91/Rhicadhesin receptor precursor, putative [Ricinus communis]
CL2307.Contig1_All	1363	11	98	2.58849	21.7254	3.0692	Up	9.762e-18	1.78804e-15	GO:0005634//nucleus	GO:0003677//DNA binding	GO:0001666//response to hypoxia;GO:0009753//response to jasmonic acid stimulus;GO:0009744//response to sucrose stimulus;GO:0009620//response to fungus;GO:0009416//response to light stimulus;GO:0006355//regulation of transcription, DNA-dependent;GO:0009611//response to wounding;GO:0009751//response to salicylic acid stimulus;GO:0008361//regulation of cell size	gi|148615629|gb|ABQ96643.1|/0/NAC domain protein [Citrus sinensis]
Unigene27453_All	1225	12	106	3.14191	26.1461	3.05688	Up	5.2154e-19	1.00323e-16	GO:0009506//plasmodesma;GO:0005886//plasma membrane;GO:0016021//integral to membrane	GO:0032440//2-alkenal reductase [NAD(P)] activity;GO:0005358//high-affinity hydrogen:glucose symporter activity	GO:0055085//transmembrane transport;GO:0008643//carbohydrate transport;GO:0055114//oxidation-reduction process	gi|242036483|ref|XP_002465636.1|/4.9781e-68/hypothetical protein SORBIDRAFT_01g042690 [Sorghum bicolor]
Unigene25371_All	1960	13	113	2.12734	17.4205	3.03366	Up	4.87866e-20	1.0013e-17	-	-	-	gi|255548806|ref|XP_002515459.1|/6.81124e-23/conserved hypothetical protein [Ricinus communis]
CL7658.Contig1_All	1526	3	26	0.630544	5.14821	3.0294	Up	1.71368e-05	0.000764898	-	-	GO:0006351//transcription, DNA-dependent	gi|224099365|ref|XP_002311456.1|/1.04307e-12/AP2/ERF domain-containing transcription factor [Populus trichocarpa]
Unigene22833_All	237	3	26	4.05996	33.1484	3.0294	Up	1.71368e-05	0.000764157	-	-	-	gi|22329109|ref|NP_195031.2|/9.61353e-07/calmodulin-binding protein [Arabidopsis thaliana]
Unigene10386_All	287	3	26	3.35265	27.3734	3.0294	Up	1.71368e-05	0.000763416	-	-	-	-
Unigene26929_All	1264	4	34	1.01499	8.12773	3.00139	Up	8.36886e-07	5.13e-05	GO:0005634//nucleus	GO:0003677//DNA binding	GO:0006351//transcription, DNA-dependent	gi|255552481|ref|XP_002517284.1|/1.97429e-75/conserved hypothetical protein [Ricinus communis]
Unigene24149_All	1405	299	2539	68.2565	546.039	2.99997	Up	0	0	GO:0005634//nucleus	GO:0005516//calmodulin binding	GO:0009414//response to water deprivation;GO:0010337//regulation of salicylic acid metabolic process;GO:0009651//response to salt stress	gi|224086753|ref|XP_002307950.1|/7.82908e-68/predicted protein [Populus trichocarpa]
Unigene8816_All	575	5	42	2.78902	22.0708	2.98431	Up	4.19164e-08	3.18523e-06	-	-	-	-
Unigene15598_All	1009	8	67	2.54301	20.0642	2.98001	Up	3.28682e-12	4.18582e-10	-	GO:0046872//metal ion binding	-	gi|225441963|ref|XP_002263215.1|/8.1237e-71/PREDICTED: RING-H2 finger protein ATL60-like [Vitis vinifera]
CL5657.Contig1_All	1911	16	133	2.6854	21.0295	2.96921	Up	6.9327e-23	1.57784e-20	-	-	-	gi|122894106|gb|ABM67699.1|/7.59361e-115/NAC domain protein [Citrus sinensis]
Unigene18734_All	1177	24	199	6.54009	51.0874	2.96559	Up	1.67524e-33	5.50125e-31	-	-	-	gi|255539066|ref|XP_002510598.1|/1.38028e-59/conserved hypothetical protein [Ricinus communis]
Unigene11208_All	502	8	65	5.11135	39.1243	2.93629	Up	9.94866e-12	1.20681e-09	-	-	-	gi|225426000|ref|XP_002272720.1|/3.07524e-46/PREDICTED: probable WRKY transcription factor 41 [Vitis vinifera]
Unigene10476_All	639	5	40	2.50968	18.9146	2.91392	Up	1.27338e-07	8.93777e-06	-	-	-	-
CL5657.Contig3_All	1362	18	144	4.23881	31.9465	2.91392	Up	3.14282e-24	7.68553e-22	GO:0005634//nucleus	-	GO:0009825//multidimensional cell growth;GO:0009908//flower development;GO:0010150//leaf senescence	gi|122894106|gb|ABM67699.1|/8.5821e-55/NAC domain protein [Citrus sinensis]
CL8109.Contig1_All	1722	4	32	0.745034	5.61506	2.91392	Up	2.55308e-06	0.000140066	-	GO:0003677//DNA binding;GO:0005516//calmodulin binding	-	gi|255538212|ref|XP_002510171.1|/2.64169e-92/WRKY transcription factor, putative [Ricinus communis]
Unigene11085_All	307	6	48	6.26847	47.2433	2.91392	Up	6.4667e-09	5.6954e-07	-	-	-	-
Unigene15702_All	280	7	55	8.01842	59.3529	2.88793	Up	5.76698e-10	5.76372e-08	-	-	-	-
Unigene15659_All	572	24	188	13.4575	99.3114	2.88355	Up	6.98212e-31	2.09801e-28	-	-	-	gi|255561885|ref|XP_002521951.1|/7.83522e-16/conserved hypothetical protein [Ricinus communis]
Unigene26008_All	202	4	31	6.35123	46.3711	2.86812	Up	4.43992e-06	0.000229866	-	-	-	-
Unigene26054_All	1258	4	31	1.01983	7.44592	2.86812	Up	4.43992e-06	0.000230125	GO:0005739//mitochondrion	GO:0005506//iron ion binding;GO:0051536//iron-sulfur cluster binding	GO:0016226//iron-sulfur cluster assembly	gi|224121706|ref|XP_002318652.1|/1.25124e-13/predicted protein [Populus trichocarpa]
Unigene7059_All	749	6	45	2.56932	18.1538	2.82081	Up	3.3559e-08	2.5757e-06	-	-	-	-
Unigene21687_All	1181	199	1474	54.0446	377.125	2.80282	Up	1.80918e-224	3.19904e-221	GO:0005634//nucleus	GO:0003677//DNA binding;GO:0003700//sequence-specific DNA binding transcription factor activity	GO:0010200//response to chitin;GO:0045893//positive regulation of transcription, DNA-dependent	gi|222427679|gb|ACM49849.1|/4.13294e-88/ethylene responsive transcription factor 1a [Prunus salicina]
Unigene20573_All	377	7	51	5.95533	40.8758	2.77899	Up	5.11326e-09	4.60033e-07	-	-	-	-
Unigene7143_All	266	4	29	4.82311	32.9423	2.7719	Up	1.33e-05	0.00060841	-	-	-	-
CL1546.Contig3_All	1993	5	36	0.804659	5.45799	2.76192	Up	1.14029e-06	6.76437e-05	GO:0009536//plastid;GO:0005886//plasma membrane	-	GO:0009651//response to salt stress	gi|255571695|ref|XP_002526791.1|/1.07282e-132/ankyrin repeat-containing protein, putative [Ricinus communis]
CL2307.Contig2_All	681	6	43	2.82588	19.0791	2.75523	Up	9.9445e-08	7.07722e-06	GO:0005634//nucleus	GO:0003677//DNA binding	GO:0001666//response to hypoxia;GO:0009753//response to jasmonic acid stimulus;GO:0009744//response to sucrose stimulus;GO:0009620//response to fungus;GO:0009416//response to light stimulus;GO:0006355//regulation of transcription, DNA-dependent;GO:0009611//response to wounding;GO:0009751//response to salicylic acid stimulus;GO:0008361//regulation of cell size	gi|148615629|gb|ABQ96643.1|/6.65045e-85/NAC domain protein [Citrus sinensis]
Unigene20108_All	1089	14	100	4.12334	27.7466	2.75042	Up	2.54878e-16	4.261e-14	-	-	-	gi|255559703|ref|XP_002520871.1|/3.04877e-66/WRKY transcription factor, putative [Ricinus communis]
Unigene18483_All	385	21	149	17.4947	116.94	2.74077	Up	1.44674e-23	3.37627e-21	-	-	-	-
Unigene14892_All	697	13	92	5.98218	39.8834	2.73705	Up	4.75858e-15	7.31675e-13	-	GO:0004462//lactoylglutathione lyase activity;GO:0016740//transferase activity	-	gi|225437906|ref|XP_002267691.1|/2.25934e-83/PREDICTED: glutathione transferase GST 23 [Vitis vinifera]
Unigene19751_All	1214	4	28	1.05679	6.9691	2.72128	Up	2.2901e-05	0.000982137	GO:0016021//integral to membrane;GO:0005770//late endosome;GO:0005794//Golgi apparatus	GO:0010486//manganese:hydrogen antiporter activity	GO:0030026//cellular manganese ion homeostasis;GO:0046688//response to copper ion;GO:0071421//manganese ion transmembrane transport;GO:0010042//response to manganese ion	gi|356568951|ref|XP_003552671.1|/2.44121e-59/PREDICTED: metal tolerance protein 5-like [Glycine max]
Unigene10657_All	254	11	77	13.8902	91.5997	2.72128	Up	9.79298e-13	1.29004e-10	GO:0031225//anchored to membrane	-	-	gi|15238164|ref|NP_196605.1|/1.19032e-09/arabinogalactan protein 4 [Arabidopsis thaliana]
Unigene4518_All	925	501	3491	173.718	1140.37	2.71468	Up	0	0	GO:0016604//nuclear body	GO:0005515//protein binding	GO:0009864//induced systemic resistance, jasmonic acid mediated signaling pathway;GO:0010200//response to chitin;GO:0009737//response to abscisic acid stimulus;GO:0009723//response to ethylene stimulus;GO:0045892//negative regulation of transcription, DNA-dependent	gi|224114876|ref|XP_002316881.1|/5.29136e-58/AP2/ERF domain-containing transcription factor [Populus trichocarpa]
CL3620.Contig1_All	3041	101	693	10.6526	68.8579	2.69242	Up	4.61134e-102	4.32657e-99	-	-	-	gi|255554813|ref|XP_002518444.1|/0/WRKY transcription factor, putative [Ricinus communis]
Unigene17068_All	532	6	41	3.61733	23.2868	2.68651	Up	2.91736e-07	1.9326e-05	-	-	-	-
CL6257.Contig1_All	2547	12	82	1.51113	9.72797	2.68651	Up	2.58534e-13	3.54801e-11	-	-	-	gi|255548658|ref|XP_002515385.1|/4.03256e-127/lipid binding protein, putative [Ricinus communis]
Unigene11804_All	1368	270	1827	63.3033	403.543	2.67237	Up	6.2537e-264	1.15003e-260	-	GO:0046872//metal ion binding	-	gi|255542560|ref|XP_002512343.1|/1.76764e-117/ring finger protein, putative [Ricinus communis]
Unigene10950_All	597	7	47	3.76073	23.7882	2.66116	Up	4.38162e-08	3.30773e-06	-	-	-	-
Unigene10872_All	502	6	40	3.83351	24.0765	2.65089	Up	4.97666e-07	3.16455e-05	-	-	-	gi|255557293|ref|XP_002519677.1|/2.07716e-18/conserved hypothetical protein [Ricinus communis]
CL73.Contig14_All	229	5	33	7.00299	43.5427	2.63639	Up	5.7266e-06	0.000289631	-	-	-	gi|388516797|gb|AFK46460.1|/5.81495e-36/unknown [Medicago truncatula]
Unigene4363_All	839	53	345	20.2611	124.249	2.61646	Up	4.32282e-50	2.02793e-47	GO:0005773//vacuole;GO:0005886//plasma membrane	GO:0005509//calcium ion binding	GO:0050789//regulation of biological process;GO:0009628//response to abiotic stimulus;GO:0042221//response to chemical stimulus;GO:0006950//response to stress	gi|75334873|sp|Q9LE22.1|CML27_ARATH/5.90261e-50/RecName: Full=Probable calcium-binding protein CML27; AltName: Full=Calmodulin-like protein 27
Unigene9585_All	462	6	39	4.16541	25.507	2.61436	Up	8.46544e-07	5.1754e-05	-	-	-	gi|255545602|ref|XP_002513861.1|/6.98679e-09/conserved hypothetical protein [Ricinus communis]
Unigene15121_All	1239	109	703	28.2166	171.444	2.60312	Up	8.6909e-100	7.68376e-97	-	-	-	gi|255573145|ref|XP_002527502.1|/7.29032e-67/zinc finger protein, putative [Ricinus communis]
CL4321.Contig2_All	1271	9	58	2.27115	13.7886	2.60198	Up	1.70526e-09	1.61645e-07	-	-	-	gi|255544798|ref|XP_002513460.1|/3.08081e-60/conserved hypothetical protein [Ricinus communis]
Unigene4576_All	1614	12	77	2.38466	14.4153	2.59575	Up	3.61848e-12	4.58281e-10	GO:0009505//plant-type cell wall;GO:0009507//chloroplast;GO:0016020//membrane;GO:0005829//cytosol	GO:0004872//receptor activity;GO:0016301//kinase activity;GO:0032440//2-alkenal reductase [NAD(P)] activity	GO:0006952//defense response;GO:0016310//phosphorylation;GO:0007165//signal transduction;GO:0055114//oxidation-reduction process;GO:0080167//response to karrikin	gi|255569060|ref|XP_002525499.1|/0/serine-threonine protein kinase, plant-type, putative [Ricinus communis]
Unigene21753_All	495	8	51	5.18363	31.1317	2.58635	Up	1.90305e-08	1.52689e-06	-	-	-	-
CL5120.Contig2_All	1937	23	146	3.80844	22.7751	2.58019	Up	9.72776e-22	2.13983e-19	GO:0005773//vacuole;GO:0005886//plasma membrane	GO:0050660//flavin adenine dinucleotide binding;GO:0009055//electron carrier activity;GO:0009703//nitrate reductase (NADH) activity;GO:0030151//molybdenum ion binding;GO:0020037//heme binding;GO:0043546//molybdopterin cofactor binding	GO:0009610//response to symbiotic fungus;GO:0006809//nitric oxide biosynthetic process;GO:0042128//nitrate assimilation;GO:0009416//response to light stimulus;GO:0055114//oxidation-reduction process	gi|347300846|gb|AEO72337.1|/0/nitrate reductase 1 [Vitis vinifera]
CL2213.Contig5_All	1553	6	38	1.23916	7.39349	2.57689	Up	1.43572e-06	8.31307e-05	-	GO:0020037//heme binding;GO:0016705//oxidoreductase activity, acting on paired donors, with incorporation or reduction of molecular oxygen;GO:0004497//monooxygenase activity;GO:0009055//electron carrier activity	GO:0055114//oxidation-reduction process	gi|224058639|ref|XP_002299579.1|/7.05944e-174/cytochrome P450 [Populus trichocarpa]
Unigene11121_All	391	6	38	4.92179	29.366	2.57689	Up	1.43572e-06	8.30262e-05	-	-	-	gi|118484615|gb|ABK94181.1|/3.18809e-10/unknown [Populus trichocarpa]
Unigene19518_All	2245	11	69	1.57154	9.28688	2.56302	Up	6.70462e-11	7.55486e-09	GO:0009705//plant-type vacuole membrane;GO:0016021//integral to membrane	GO:0005351//sugar:hydrogen symporter activity;GO:0032440//2-alkenal reductase [NAD(P)] activity;GO:0005366//myo-inositol:hydrogen symporter activity	GO:0015798//myo-inositol transport;GO:0055085//transmembrane transport;GO:0008643//carbohydrate transport;GO:0055114//oxidation-reduction process	gi|255577741|ref|XP_002529745.1|/6.19452e-100/sugar transporter, putative [Ricinus communis]
Unigene7816_All	828	26	162	10.0714	59.1183	2.55333	Up	1.05581e-23	2.48922e-21	GO:0005794//Golgi apparatus;GO:0009506//plasmodesma;GO:0005886//plasma membrane;GO:0005774//vacuolar membrane;GO:0009507//chloroplast	-	GO:0010150//leaf senescence;GO:0042742//defense response to bacterium;GO:0051607//defense response to virus	gi|167427545|gb|ABZ80409.1|/1.16327e-74/hairpin-inducing protein [Casuarina glauca]
Unigene18749_All	789	5	31	2.03255	11.8719	2.54619	Up	1.65156e-05	0.000743671	-	-	-	gi|255548822|ref|XP_002515467.1|/1.27873e-19/conserved hypothetical protein [Ricinus communis]
Unigene4258_All	1366	220	1360	51.656	300.833	2.54195	Up	2.45932e-186	3.89879e-183	GO:0005886//plasma membrane	-	-	gi|255575719|ref|XP_002528759.1|/2.66601e-81/conserved hypothetical protein [Ricinus communis]
CL8054.Contig1_All	2311	1117	6903	155.025	902.558	2.54152	Up	0	0	-	-	-	gi|183979108|emb|CAP08303.1|/0/DNA-binding protein [Vitis thunbergii]
Unigene22834_All	665	29	176	13.987	79.9702	2.51537	Up	3.20226e-25	8.13374e-23	-	-	-	gi|224088812|ref|XP_002308550.1|/2.27057e-58/predicted protein [Populus trichocarpa]
Unigene20473_All	1110	51	308	14.7366	83.8426	2.50828	Up	7.1027e-43	2.9418e-40	GO:0005730//nucleolus;GO:0009507//chloroplast;GO:0005773//vacuole;GO:0022625//cytosolic large ribosomal subunit;GO:0005886//plasma membrane	GO:0008097//5S rRNA binding	GO:0009987//cellular process;GO:0006952//defense response;GO:0009955//adaxial/abaxial pattern specification;GO:0009965//leaf morphogenesis;GO:0010015//root morphogenesis;GO:0010200//response to chitin;GO:0008283//cell proliferation;GO:0044085	gi|337733634|gb|AEI72266.1|/1.61338e-131/ring zinc finger transcription factor [Citrus trifoliata]
Unigene29972_All	813	24	143	9.46825	53.1475	2.48883	Up	1.57995e-20	3.30167e-18	GO:0016021//integral to membrane;GO:0031966//mitochondrial membrane	GO:0005310//dicarboxylic acid transmembrane transporter activity	GO:0006835//dicarboxylic acid transport;GO:0055085//transmembrane transport;GO:0006839//mitochondrial transport	gi|225469774|ref|XP_002274117.1|/9.94911e-63/PREDICTED: probable mitochondrial 2-oxoglutarate/malate carrier protein [Vitis vinifera]
CL9665.Contig1_All	1076	11	65	3.27891	18.2532	2.47686	Up	5.31568e-10	5.33587e-08	-	-	-	gi|225442979|ref|XP_002268235.1|/3.23388e-20/PREDICTED: uncharacterized protein LOC100261053 [Vitis vinifera]
Unigene29574_All	255	9	53	11.3201	62.8019	2.47192	Up	2.29996e-08	1.81994e-06	-	-	-	-
Unigene7279_All	259	6	35	7.4302	40.8325	2.45824	Up	6.87012e-06	0.000337804	-	-	-	-
Unigene24322_All	1093	6	35	1.76068	9.67576	2.45824	Up	6.87012e-06	0.000338166	-	GO:0016787//hydrolase activity	-	gi|224143029|ref|XP_002324825.1|/2.84176e-64/predicted protein [Populus trichocarpa]
Unigene23972_All	942	8	46	2.72388	14.7552	2.43749	Up	2.54934e-07	1.70602e-05	GO:0005829//cytosol;GO:0005739//mitochondrion	-	-	gi|296088278|emb|CBI36504.3|/4.06777e-21/unnamed protein product [Vitis vinifera]
CL5163.Contig1_All	894	8	46	2.87013	15.5474	2.43749	Up	2.54934e-07	1.7085e-05	-	-	-	gi|359497222|ref|XP_003635456.1|/8.63284e-34/PREDICTED: protein IQ-DOMAIN 14-like [Vitis vinifera]
CL5896.Contig1_All	789	9	51	3.6586	19.5313	2.41642	Up	6.40378e-08	4.72564e-06	-	-	-	gi|359487182|ref|XP_003633528.1|/1.61402e-46/PREDICTED: putative disease resistance protein At3g14460-like [Vitis vinifera]
Unigene10312_All	988	16	90	5.19412	27.5247	2.40578	Up	5.83446e-13	7.82022e-11	-	-	-	-
Unigene4127_All	1152	24	134	6.68202	35.1471	2.39505	Up	1.51507e-18	2.86642e-16	-	-	GO:0071456//cellular response to hypoxia;GO:0010224//response to UV-B	gi|224097242|ref|XP_002310889.1|/2.52704e-42/predicted protein [Populus trichocarpa]
Unigene14917_All	1257	942	5251	240.361	1262.25	2.39272	Up	0	0	-	-	-	gi|255548804|ref|XP_002515458.1|/4.12232e-33/conserved hypothetical protein [Ricinus communis]
Unigene10656_All	291	9	50	9.9197	51.9176	2.38785	Up	1.06438e-07	7.55154e-06	GO:0031225//anchored to membrane	-	-	gi|356554734|ref|XP_003545698.1|/1.77081e-13/PREDICTED: uncharacterized protein LOC100801592 [Glycine max]
Unigene6052_All	289	6	33	6.6589	34.5027	2.37335	Up	1.91676e-05	0.000840051	-	-	-	-
Unigene8675_All	1442	29	159	6.45033	33.3172	2.36883	Up	1.75956e-21	3.8521e-19	GO:0031225//anchored to membrane	GO:0046872//metal ion binding;GO:0004222//metalloendopeptidase activity	GO:0006508//proteolysis	gi|255558368|ref|XP_002520211.1|/6.50809e-134/Metalloendoproteinase 1 precursor, putative [Ricinus communis]
CL6336.Contig1_All	2227	13	71	1.87229	9.63331	2.36323	Up	2.6241e-10	2.70494e-08	-	-	GO:0007623//circadian rhythm;GO:0080167//response to karrikin	gi|296087819|emb|CBI35075.3|/5.44919e-48/unnamed protein product [Vitis vinifera]
Unigene20296_All	281	12	65	13.697	69.8947	2.35133	Up	1.70778e-09	1.6155e-07	-	-	-	-
Unigene14145_All	974	40	214	13.1719	66.3884	2.33346	Up	6.27718e-28	1.72807e-25	GO:0009506//plasmodesma	-	-	gi|225436011|ref|XP_002273485.1|/1.11421e-77/PREDICTED: uncharacterized protein LOC100242686 [Vitis vinifera]
Unigene25994_All	756	30	160	12.7277	63.9492	2.32896	Up	3.32394e-21	7.1744e-19	GO:0048046//apoplast;GO:0005618//cell wall	GO:0004553//hydrolase activity, hydrolyzing O-glycosyl compounds;GO:0016762//xyloglucan:xyloglucosyl transferase activity	GO:0006073//cellular glucan metabolic process	gi|359484996|ref|XP_002273742.2|/7.33916e-110/PREDICTED: probable xyloglucan endotransglucosylase/hydrolase protein 23-like [Vitis vinifera]
Unigene22964_All	808	119	630	47.2372	235.595	2.31831	Up	1.58952e-78	1.07465e-75	-	-	-	gi|255567218|ref|XP_002524590.1|/1.52858e-31/metal ion binding protein, putative [Ricinus communis]
Unigene30335_All	695	11	58	5.07641	25.2162	2.31247	Up	1.83652e-08	1.48127e-06	-	-	-	-
Unigene24479_All	1737	9	47	1.66185	8.17589	2.29859	Up	4.80636e-07	3.06899e-05	GO:0016020//membrane;GO:0009536//plastid	GO:0008270//zinc ion binding	-	gi|224139610|ref|XP_002323191.1|/1.59178e-36/predicted protein [Populus trichocarpa]
Unigene30693_All	229	7	36	9.80419	47.5012	2.27649	Up	1.28822e-05	0.000595222	-	-	-	-
Unigene15273_All	276	21	108	24.4039	118.237	2.27649	Up	2.09792e-14	3.0619e-12	-	-	-	gi|224115546|ref|XP_002317061.1|/1.79027e-21/predicted protein [Populus trichocarpa]
CL9571.Contig1_All	843	13	66	4.94612	23.6567	2.25788	Up	3.14342e-09	2.90776e-07	-	-	-	gi|224069549|ref|XP_002302996.1|/1.24726e-23/predicted protein [Populus trichocarpa]
Unigene22801_All	256	10	50	12.5288	59.0157	2.23585	Up	3.22682e-07	2.1284e-05	-	-	-	gi|45826061|gb|AAS77675.1|/9.37936e-15/resistance protein [Quercus suber]
Unigene18490_All	376	7	35	5.97117	28.1266	2.23585	Up	2.11646e-05	0.000916216	-	-	-	-
Unigene14761_All	1502	8	40	1.70832	8.04688	2.23585	Up	5.21442e-06	0.000268152	-	GO:0016788//hydrolase activity, acting on ester bonds	-	gi|255569329|ref|XP_002525632.1|/1.65602e-71/hydrolase, acting on ester bonds, putative [Ricinus communis]
Unigene24667_All	1654	13	64	2.52091	11.6918	2.21348	Up	8.3563e-09	7.19424e-07	GO:0009536//plastid	GO:0004722//protein serine/threonine phosphatase activity	GO:0009611//response to wounding;GO:0009738//abscisic acid mediated signaling pathway;GO:0050832//defense response to fungus	gi|359486495|ref|XP_002272594.2|/1.98407e-121/PREDICTED: probable protein phosphatase 2C 25-like [Vitis vinifera]
Unigene423_All	397	10	49	8.07902	37.2943	2.2067	Up	5.264e-07	3.33803e-05	-	-	-	gi|359487172|ref|XP_002264364.2|/1.56324e-25/PREDICTED: putative disease resistance RPP13-like protein 1-like [Vitis vinifera]
Unigene30393_All	304	8	39	8.44045	38.764	2.19933	Up	8.52166e-06	0.000411096	-	-	-	-
Unigene18433_All	1184	15	73	4.06339	18.6298	2.19686	Up	8.69946e-10	8.54592e-08	-	-	-	gi|225436241|ref|XP_002275171.1|/3.37005e-114/PREDICTED: putative disease resistance protein RGA4 [Vitis vinifera]
CL3174.Contig1_All	1966	41	198	6.68882	30.4312	2.18573	Up	4.45842e-24	1.0845e-21	-	GO:0004672//protein kinase activity;GO:0000166//nucleotide binding	GO:0016310//phosphorylation	gi|297748058|gb|ADI52619.1|/3.05492e-39/mitogen-activated protein kinase kinase kinase [Gossypium hirsutum]
Unigene30428_All	634	10	48	5.05894	22.8765	2.17696	Up	8.56096e-07	5.22685e-05	-	-	-	gi|224128742|ref|XP_002328955.1|/1.7057e-12/predicted protein [Populus trichocarpa]
Unigene22210_All	2121	10	48	1.5122	6.83814	2.17696	Up	8.56096e-07	5.21991e-05	GO:0044424//intracellular part	-	GO:0006351//transcription, DNA-dependent;GO:0009628//response to abiotic stimulus;GO:0006950//response to stress;GO:0050789//regulation of biological process	gi|224126717|ref|XP_002319909.1|/4.07048e-154/AP2/ERF domain-containing transcription factor [Populus trichocarpa]
Unigene29081_All	2256	148	709	21.0413	94.9608	2.17411	Up	1.37226e-81	1.0014e-78	GO:0009505//plant-type cell wall;GO:0005773//vacuole;GO:0009506//plasmodesma;GO:0005886//plasma membrane;GO:0005829//cytosol;GO:0048046//apoplast;GO:0005739//mitochondrion	GO:0050660//flavin adenine dinucleotide binding;GO:0008762//UDP-N-acetylmuramate dehydrogenase activity;GO:0009055//electron carrier activity;GO:0050468	GO:0006979//response to oxidative stress;GO:0055114//oxidation-reduction process	gi|255564321|ref|XP_002523157.1|/0/Reticuline oxidase precursor, putative [Ricinus communis]
Unigene11207_All	443	8	38	5.79209	25.9189	2.16185	Up	1.38741e-05	0.00063091	-	-	-	-
Unigene22211_All	973	56	266	18.4597	82.6049	2.16185	Up	2.04482e-31	6.18477e-29	GO:0005634//nucleus	GO:0003700//sequence-specific DNA binding transcription factor activity;GO:0003677//DNA binding	GO:0010200//response to chitin;GO:0006355//regulation of transcription, DNA-dependent	gi|224075092|ref|XP_002304554.1|/6.97894e-80/AP2/ERF domain-containing transcription factor [Populus trichocarpa]
Unigene15388_All	772	21	99	8.72471	38.7485	2.15096	Up	1.63218e-12	2.13176e-10	-	-	-	-
Unigene8958_All	304	10	47	10.5506	46.7156	2.14658	Up	1.38787e-06	8.04615e-05	-	-	-	-
CL8375.Contig1_All	1916	255	1187	42.6868	187.194	2.13267	Up	3.52468e-132	4.15497e-129	GO:0005634//nucleus;GO:0005829//cytosol	GO:0030170//pyridoxal phosphate binding;GO:0004351//glutamate decarboxylase activity;GO:0016706//oxidoreductase activity, acting on paired donors, with incorporation or reduction of molecular oxygen, 2-oxoglutarate as one donor, and incorporation of one atom each of oxygen into both donors;GO:0016702//oxidoreductase activity, acting on single donors with incorporation of molecular oxygen, incorpo…	GO:0006536//glutamate metabolic process;GO:0046686//response to cadmium ion;GO:0055114//oxidation-reduction process	gi|70609690|gb|AAZ05070.1|/0/glutamate decarboxylase [Citrus sinensis]
Unigene20656_All	1789	16	74	2.86852	12.4985	2.12338	Up	1.50374e-09	1.44027e-07	GO:0005840//ribosome;GO:0016023//cytoplasmic membrane-bounded vesicle	GO:0003677//DNA binding;GO:0003735//structural constituent of ribosome;GO:0004190//aspartic-type endopeptidase activity	GO:0006508//proteolysis;GO:0006412//translation	gi|255558694|ref|XP_002520371.1|/0/basic 7S globulin 2 precursor small subunit, putative [Ricinus communis]
Unigene30265_All	267	18	82	21.6227	92.7983	2.10155	Up	2.51884e-10	2.61402e-08	-	-	-	-
Unigene8903_All	433	9	41	6.66659	28.611	2.10155	Up	9.0012e-06	0.000431064	-	-	-	-
Unigene21754_All	2132	295	1341	44.3796	190.055	2.09845	Up	4.40442e-146	5.78539e-143	GO:0005739//mitochondrion	GO:0008168//methyltransferase activity	GO:0032259//methylation	gi|224140531|ref|XP_002323636.1|/0/predicted protein [Populus trichocarpa]
CL6713.Contig2_All	2660	11	50	1.32636	5.6797	2.09835	Up	9.04382e-07	5.4708e-05	-	GO:0003824//catalytic activity	GO:0007165//signal transduction	gi|224133186|ref|XP_002327981.1|/1.46088e-119/predicted protein [Populus trichocarpa]
Unigene12565_All	1790	826	3739	148.005	631.16	2.09236	Up	0	0	-	GO:0005515//protein binding	GO:0009816//defense response to bacterium, incompatible interaction;GO:0009751//response to salicylic acid stimulus;GO:0006979//response to oxidative stress	gi|225448363|ref|XP_002268520.1|/0/PREDICTED: nematode resistance protein-like HSPRO2 isoform 1 [Vitis vinifera]
Unigene22208_All	716	38	169	17.0224	71.3199	2.06687	Up	1.88472e-19	3.751e-17	GO:0005634//nucleus	GO:0003700//sequence-specific DNA binding transcription factor activity;GO:0003677//DNA binding	GO:0010200//response to chitin;GO:0006355//regulation of transcription, DNA-dependent	gi|224053787|ref|XP_002297979.1|/8.49413e-25/AP2/ERF domain-containing transcription factor [Populus trichocarpa]
Unigene11084_All	207	12	53	18.5934	77.3647	2.05688	Up	5.85404e-07	3.66667e-05	-	-	-	-
Unigene11447_All	960	12	53	4.00921	16.6818	2.05688	Up	5.85404e-07	3.67167e-05	GO:0005618//cell wall	GO:0004568//chitinase activity;GO:0008061//chitin binding	GO:0009626//plant-type hypersensitive response;GO:0006032//chitin catabolic process;GO:0010262//somatic embryogenesis;GO:0016998//cell wall macromolecule catabolic process	gi|374719241|gb|AEZ67306.1|/1.30675e-131/chitinase 7 [Populus x canadensis]
CL4413.Contig1_All	2001	10	44	1.60288	6.6442	2.05143	Up	5.79464e-06	0.000291788	-	-	-	gi|255544972|ref|XP_002513547.1|/3.89996e-74/conserved hypothetical protein [Ricinus communis]
Unigene19885_All	454	15	66	10.597	43.9264	2.05143	Up	2.43124e-08	1.91394e-06	-	-	-	-
Unigene11520_All	1054	11	48	3.34735	13.7606	2.03945	Up	2.32474e-06	0.000128151	-	-	-	-
Unigene23470_All	702	9	39	4.11201	16.7867	2.0294	Up	2.32206e-05	0.000993064	-	-	-	-
Unigene8060_All	968	48	208	15.9043	64.927	2.0294	Up	4.35708e-23	1.00156e-20	-	-	-	gi|255543933|ref|XP_002513029.1|/1.04939e-19/protein with unknown function [Ricinus communis]
Unigene19057_All	766	15	64	6.28075	25.2458	2.00703	Up	6.1585e-08	4.56663e-06	-	-	-	gi|224149524|ref|XP_002336822.1|/6.20892e-48/AP2/ERF domain-containing transcription factor [Populus trichocarpa]
Unigene11951_All	625	16	68	8.21087	32.875	2.00139	Up	2.49538e-08	1.95772e-06	-	-	-	-
Unigene26502_All	455	202	857	142.393	569.124	1.99886	Up	2.15278e-88	1.70641e-85	-	-	-	gi|357474767|ref|XP_003607669.1|/1.99352e-50/Multidrug resistance protein ABC transporter family [Medicago truncatula]
Unigene15235_All	493	10	42	6.50582	25.7418	1.98431	Up	1.47541e-05	0.000667623	-	-	-	-
Unigene13499_All	1070	37	155	11.0909	43.7709	1.98059	Up	4.5065e-17	7.78879e-15	-	-	-	-
Unigene24431_All	1909	213	882	35.7868	139.605	1.96385	Up	7.18602e-89	5.79597e-86	-	-	-	gi|255559549|ref|XP_002520794.1|/1.71418e-63/Dehydration-responsive element-binding protein 2C, putative [Ricinus communis]
CL490.Contig1_All	1651	32	132	6.21658	24.1582	1.95832	Up	1.49488e-14	2.20983e-12	GO:0016020//membrane	GO:0008375//acetylglucosaminyltransferase activity	-	gi|224111638|ref|XP_002315928.1|/1.44757e-156/predicted protein [Populus trichocarpa]
CL73.Contig1_All	346	202	822	187.251	717.849	1.93871	Up	1.43227e-81	1.02886e-78	-	-	-	gi|388510652|gb|AFK43392.1|/6.90976e-58/unknown [Medicago truncatula]
Unigene30645_All	711	15	61	6.7666	25.9237	1.93777	Up	2.43268e-07	1.63509e-05	-	-	-	-
CL5092.Contig1_All	925	15	60	5.20114	19.5996	1.91392	Up	3.82352e-07	2.48632e-05	-	GO:0016787//hydrolase activity	GO:0009970//cellular response to sulfate starvation	gi|356539961|ref|XP_003538461.1|/3.63898e-83/PREDICTED: uncharacterized protein LOC100795655 [Glycine max]
CL9665.Contig2_All	951	12	48	4.04715	15.251	1.91392	Up	5.88688e-06	0.000295785	-	-	-	gi|255553167|ref|XP_002517626.1|/2.5955e-31/conserved hypothetical protein [Ricinus communis]
Unigene28503_All	850	14	56	5.28273	19.907	1.91392	Up	9.48924e-07	5.67306e-05	-	-	-	-
CL73.Contig15_All	1434	295	1176	65.9814	247.797	1.90902	Up	1.36405e-113	1.45839e-110	GO:0005773//vacuole;GO:0005634//nucleus	-	GO:0006464//protein modification process;GO:0006511//ubiquitin-dependent protein catabolic process;GO:0009751//response to salicylic acid stimulus;GO:0007568//aging	gi|356548684|ref|XP_003542730.1|/6.23555e-137/PREDICTED: polyubiquitin 10-like [Glycine max]
Unigene14325_All	1121	92	365	26.3227	98.384	1.90211	Up	2.92032e-36	1.00946e-33	GO:0005829//cytosol	GO:0005509//calcium ion binding;GO:0008234//cysteine-type peptidase activity	GO:0042538//hyperosmotic salinity response;GO:0009739//response to gibberellin stimulus;GO:0006508//proteolysis;GO:0010114//response to red light	gi|225431988|ref|XP_002279066.1|/4.41659e-52/PREDICTED: calmodulin-like [Vitis vinifera]
Unigene1532_All	404	22	87	17.4659	65.0691	1.89743	Up	1.07816e-09	1.05238e-07	-	-	-	gi|359487188|ref|XP_003633529.1|/5.15313e-29/PREDICTED: putative disease resistance RPP13-like protein 1-like, partial [Vitis vinifera]
Unigene19262_All	1478	17	66	3.68913	13.4929	1.87085	Up	1.52606e-07	1.05981e-05	-	-	-	gi|118483552|gb|ABK93674.1|/6.06155e-34/unknown [Populus trichocarpa]
CL4226.Contig2_All	388	15	58	12.3996	45.1683	1.86501	Up	9.3599e-07	5.61765e-05	-	GO:0004190//aspartic-type endopeptidase activity	GO:0006508//proteolysis	gi|224090425|ref|XP_002308984.1|/7.11214e-18/predicted protein [Populus trichocarpa]
CL8833.Contig1_All	2818	211	814	24.0154	87.2812	1.86171	Up	1.31541e-76	8.63925e-74	GO:0005886//plasma membrane	GO:0004715//non-membrane spanning protein tyrosine kinase activity;GO:0004714//transmembrane receptor protein tyrosine kinase activity;GO:0030246//carbohydrate binding;GO:0005524//ATP binding;GO:0004674//protein serine/threonine kinase activity	GO:0048544//recognition of pollen;GO:0006468//protein phosphorylation	gi|296088674|emb|CBI38124.3|/0/unnamed protein product [Vitis vinifera]
Unigene18435_All	1682	21	81	4.00444	14.5511	1.86146	Up	6.4318e-09	5.67554e-07	-	GO:0016787//hydrolase activity	-	gi|225436241|ref|XP_002275171.1|/4.41248e-177/PREDICTED: putative disease resistance protein RGA4 [Vitis vinifera]
Unigene15130_All	723	13	50	5.76705	20.8963	1.85734	Up	5.78956e-06	0.000291852	GO:0005622//intracellular;GO:0005886//plasma membrane	GO:0004842//ubiquitin-protein ligase activity;GO:0008270//zinc ion binding	-	gi|356507975|ref|XP_003522738.1|/1.9404e-24/PREDICTED: uncharacterized protein LOC100782780 [Glycine max]
Unigene13234_All	1080	104	400	30.8858	111.911	1.85734	Up	2.19672e-38	8.14452e-36	-	-	-	gi|224108484|ref|XP_002314864.1|/5.66663e-57/predicted protein [Populus trichocarpa]
CL5385.Contig2_All	1820	16	61	2.81967	10.1273	1.84466	Up	5.8792e-07	3.67742e-05	GO:0005886//plasma membrane	-	GO:0080167//response to karrikin	gi|224105147|ref|XP_002313701.1|/1.01174e-81/predicted protein [Populus trichocarpa]
Unigene18669_All	986	390	1481	126.863	453.853	1.83895	Up	1.26252e-135	1.52745e-132	-	GO:0008289//lipid binding	GO:0006869//lipid transport	gi|334186552|ref|NP_001154236.2|/1.10579e-56/bifunctional inhibitor/lipid-transfer protein/seed storage 2S albumin-like protein [Arabidopsis thaliana]
CL4226.Contig1_All	687	52	196	24.277	86.2058	1.82819	Up	3.31218e-19	6.50744e-17	-	GO:0004190//aspartic-type endopeptidase activity	GO:0006508//proteolysis	gi|225432542|ref|XP_002277699.1|/2.80812e-46/PREDICTED: basic 7S globulin-like [Vitis vinifera]
Unigene1306_All	886	27	101	9.77415	34.4449	1.81725	Up	1.70042e-10	1.80127e-08	-	-	-	gi|224099449|ref|XP_002311488.1|/6.89292e-60/predicted protein [Populus trichocarpa]
CL9278.Contig1_All	1937	104	387	17.2208	60.3696	1.80967	Up	5.9575e-36	2.04396e-33	-	-	GO:0050896//response to stimulus;GO:0050794//regulation of cellular process	gi|255558632|ref|XP_002520341.1|/3.90478e-47/NAC domain-containing protein, putative [Ricinus communis]
Unigene25843_All	3447	657	2440	61.1326	213.888	1.80684	Up	6.18498e-217	1.05314e-213	-	GO:0008792//arginine decarboxylase activity	GO:0006979//response to oxidative stress;GO:0009753//response to jasmonic acid stimulus;GO:0009446//putrescine biosynthetic process;GO:0048316//seed development;GO:0008295//spermidine biosynthetic process;GO:0006527//arginine catabolic process;GO:0009651//response to salt stress;GO:0009409//response to cold;GO:0009611//response to wounding;GO:0009737//response to abscisic acid stimulus;GO:0080167…	gi|332739606|gb|AEE99192.1|/0/arginine decarboxylase [Citrus trifoliata]
Unigene4515_All	863	65	241	24.1575	84.3808	1.80444	Up	6.867e-23	1.57066e-20	-	-	-	gi|224086347|ref|XP_002307857.1|/2.52439e-43/predicted protein [Populus trichocarpa]
CL3238.Contig1_All	1635	308	1139	60.4202	210.496	1.80069	Up	8.1584e-102	7.50149e-99	-	GO:0005515//protein binding;GO:0004674//protein serine/threonine kinase activity;GO:0000166//nucleotide binding	GO:0009409//response to cold;GO:0016310//phosphorylation	gi|297800784|ref|XP_002868276.1|/1.64036e-144/cbl-interacting protein kinase 4 [Arabidopsis lyrata subsp. lyrata]
Unigene4767_All	995	38	140	12.2492	42.515	1.79528	Up	8.13448e-14	1.15782e-11	GO:0005634//nucleus	-	-	gi|224057866|ref|XP_002299363.1|/1.59826e-71/predicted protein [Populus trichocarpa]
CL5272.Contig1_All	1708	31	114	5.82134	20.1676	1.79262	Up	1.74531e-11	2.0627e-09	GO:0030076//light-harvesting complex;GO:0009535//chloroplast thylakoid membrane	GO:0016168//chlorophyll binding	GO:0009765//photosynthesis, light harvesting;GO:0009637//response to blue light;GO:0010218//response to far red light;GO:0010114//response to red light	gi|297823921|ref|XP_002879843.1|/1.07027e-69/LHCB4.3 [Arabidopsis lyrata subsp. lyrata]
CL7236.Contig1_All	610	19	69	9.99017	34.1788	1.77452	Up	2.22884e-07	1.50911e-05	GO:0048046//apoplast;GO:0005618//cell wall	GO:0004553//hydrolase activity, hydrolyzing O-glycosyl compounds;GO:0016762//xyloglucan:xyloglucosyl transferase activity	GO:0006073//cellular glucan metabolic process	gi|357510001|ref|XP_003625289.1|/7.19813e-82/Xyloglucan endotransglucosylase/hydrolase [Medicago truncatula]
CL8757.Contig1_All	2840	16	58	1.80697	6.17088	1.7719	Up	2.17808e-06	0.000120645	GO:0016020//membrane	GO:0015416//organic phosphonate transmembrane-transporting ATPase activity;GO:0005524//ATP binding	GO:0010025//wax biosynthetic process;GO:0009651//response to salt stress;GO:0006200//ATP catabolic process;GO:0009737//response to abscisic acid stimulus;GO:0080167//response to karrikin	gi|255544918|ref|XP_002513520.1|/0/ATP-binding cassette transporter, putative [Ricinus communis]
CL5355.Contig3_All	1696	29	105	5.4843	18.7069	1.77019	Up	1.59191e-10	1.70201e-08	GO:0005634//nucleus	GO:0008270//zinc ion binding;GO:0043565//sequence-specific DNA binding;GO:0003700//sequence-specific DNA binding transcription factor activity	GO:0009845//seed germination;GO:0007623//circadian rhythm;GO:0045893//positive regulation of transcription, DNA-dependent	gi|255586867|ref|XP_002534043.1|/1.8885e-143/GATA transcription factor, putative [Ricinus communis]
Unigene21762_All	1566	316	1142	64.7209	220.349	1.76749	Up	1.5629e-99	1.35571e-96	-	-	-	gi|255545216|ref|XP_002513669.1|/1.68316e-98/conserved hypothetical protein [Ricinus communis]
Unigene19321_All	1439	156	561	34.7706	117.798	1.76038	Up	1.61773e-49	7.43734e-47	GO:0043231//intracellular membrane-bounded organelle	-	GO:0009987//cellular process;GO:0010033//response to organic substance	gi|341604895|gb|AEK82608.1|/6.61119e-70/ethylene-responsive element binding protein 1 [Hevea brasiliensis]
CL7715.Contig1_All	772	25	89	10.3866	34.8345	1.7458	Up	5.65334e-09	5.04673e-07	-	-	GO:0009611//response to wounding;GO:0009737//response to abscisic acid stimulus;GO:0009961//response to 1-aminocyclopropane-1-carboxylic acid;GO:0009651//response to salt stress;GO:0009617//response to bacterium;GO:0009751//response to salicylic acid stimulus;GO:0009753//response to jasmonic acid stimulus	gi|224114075|ref|XP_002316660.1|/1.93659e-49/predicted protein [Populus trichocarpa]
Unigene23797_All	1707	17	60	3.19422	10.6207	1.73335	Up	2.07768e-06	0.000116062	-	-	-	-
Unigene12132_All	1430	111	385	24.8964	81.3508	1.70822	Up	3.81106e-33	1.24262e-30	GO:0005634//nucleus	GO:0003700//sequence-specific DNA binding transcription factor activity;GO:0043565//sequence-specific DNA binding	GO:0006355//regulation of transcription, DNA-dependent	gi|255546499|ref|XP_002514309.1|/2.29914e-115/DNA binding protein, putative [Ricinus communis]
Unigene1495_All	1385	23	79	5.32632	17.2351	1.69414	Up	7.829e-08	5.6861e-06	-	GO:0032440//2-alkenal reductase [NAD(P)] activity;GO:0005524//ATP binding	GO:0006950//response to stress;GO:0055114//oxidation-reduction process	gi|356572327|ref|XP_003554320.1|/2.15604e-70/PREDICTED: heat shock cognate 70 kDa protein-like [Glycine max]
Unigene21266_All	1184	187	637	50.6569	162.564	1.68218	Up	1.20519e-52	5.89442e-50	GO:0016021//integral to membrane;GO:0009506//plasmodesma;GO:0005794//Golgi apparatus;GO:0005886//plasma membrane	-	GO:0007568//aging	gi|255574603|ref|XP_002528212.1|/3.47131e-127/conserved hypothetical protein [Ricinus communis]
Unigene5170_All	463	62	211	42.9497	137.702	1.68083	Up	1.81961e-18	3.42847e-16	-	-	GO:0006979//response to oxidative stress	gi|388520461|gb|AFK48292.1|/2.39021e-25/unknown [Lotus japonicus]
Unigene28051_All	1766	597	2023	108.426	346.133	1.67462	Up	3.09116e-162	4.44103e-159	-	GO:0003677//DNA binding	GO:0009414//response to water deprivation;GO:0009753//response to jasmonic acid stimulus;GO:0009739//response to gibberellin stimulus;GO:0048527//lateral root development;GO:0046686//response to cadmium ion;GO:0010200//response to chitin;GO:0009751//response to salicylic acid stimulus;GO:0009733//response to auxin stimulus;GO:0009737//response to abscisic acid stimulus;GO:0009723//response to eth…	gi|340396210|gb|AEK32395.1|/3.26181e-170/putative R2R3-MYB transcription factor [Citrus sinensis]
CL4705.Contig1_All	877	16	54	5.85153	18.6051	1.66881	Up	1.19102e-05	0.000554772	-	-	-	gi|147778412|emb|CAN76273.1|/1.9309e-14/hypothetical protein VITISV_001057 [Vitis vinifera]
CL5645.Contig1_All	1835	30	101	5.24366	16.6312	1.66524	Up	1.86847e-09	1.76027e-07	-	GO:0020037//heme binding;GO:0033772;GO:0009055//electron carrier activity	GO:0055114//oxidation-reduction process	gi|255560607|ref|XP_002521317.1|/0/flavonoid 3-hydroxylase, putative [Ricinus communis]
Unigene29927_All	720	137	458	61.0291	192.207	1.65509	Up	1.74166e-37	6.25557e-35	GO:0005886//plasma membrane	GO:0008113//peptide-methionine-(S)-S-oxide reductase activity	GO:0055114//oxidation-reduction process	gi|225431343|ref|XP_002278070.1|/1.30936e-57/PREDICTED: uncharacterized protein At4g08330, chloroplastic [Vitis vinifera]
CL2617.Contig1_All	1266	48	158	12.1606	37.7104	1.63274	Up	1.12432e-13	1.56634e-11	GO:0009506//plasmodesma;GO:0005886//plasma membrane	GO:0046872//metal ion binding;GO:0005515//protein binding	GO:0030001//metal ion transport;GO:0010286//heat acclimation	gi|224080626|ref|XP_002306185.1|/2.76771e-61/predicted protein [Populus trichocarpa]
Unigene18325_All	1410	1957	6379	445.165	1367.01	1.61861	Up	0	0	-	-	GO:0009620//response to fungus;GO:0006950//response to stress;GO:0007568//aging	gi|255559597|ref|XP_002520818.1|/3.78552e-62/conserved hypothetical protein [Ricinus communis]
Unigene4391_All	239	195	632	261.689	799.018	1.61037	Up	3.40158e-49	1.54836e-46	-	-	-	-
CL4784.Contig1_All	1533	20	64	4.18443	12.6146	1.59199	Up	3.89302e-06	0.000203847	GO:0005739//mitochondrion	GO:0003824//catalytic activity	GO:0008152//metabolic process	gi|255542530|ref|XP_002512328.1|/1.67753e-127/phosphoglycerate mutase, putative [Ricinus communis]
CL8143.Contig1_All	1326	82	260	19.8344	59.2471	1.57874	Up	1.27967e-20	2.69869e-18	GO:0009504//cell plate;GO:0009506//plasmodesma;GO:0005802//trans-Golgi network;GO:0031201//SNARE complex;GO:0005886//plasma membrane	GO:0043495//protein anchor;GO:0005484//SNAP receptor activity	GO:0016192//vesicle-mediated transport;GO:0010363//regulation of plant-type hypersensitive response;GO:0009867//jasmonic acid mediated signaling pathway;GO:0072661//protein targeting to plasma membrane;GO:0010119//regulation of stomatal movement;GO:0009737//response to abscisic acid stimulus;GO:0006944//cellular membrane fusion;GO:0043069//negative regulation of programmed cell death;GO:0072660//…	gi|255566161|ref|XP_002524068.1|/1.0279e-146/syntaxin, putative [Ricinus communis]
Unigene12551_All	1287	249	788	62.054	185.006	1.57597	Up	4.28054e-59	2.37101e-56	-	-	-	gi|220029661|gb|ACL78788.1|/6.16741e-141/putative ethylene responsive element binding protein 3 [Citrus unshiu]
Unigene15717_All	1140	37	117	10.4099	31.0112	1.57483	Up	5.03702e-10	5.08949e-08	-	GO:0005509//calcium ion binding;GO:0005515//protein binding	GO:0010091//trichome branching	gi|133902320|gb|ABO41848.1|/1.04451e-56/putative calcium-binding protein [Gossypium hirsutum]
CL7236.Contig2_All	732	135	426	59.1523	175.847	1.57182	Up	1.35475e-32	4.29539e-30	GO:0009505//plant-type cell wall;GO:0005794//Golgi apparatus;GO:0005886//plasma membrane;GO:0048046//apoplast	GO:0004553//hydrolase activity, hydrolyzing O-glycosyl compounds;GO:0016762//xyloglucan:xyloglucosyl transferase activity;GO:0080039//xyloglucan endotransglucosylase activity	GO:0010411//xyloglucan metabolic process;GO:0080022//primary root development;GO:0009739//response to gibberellin stimulus;GO:0009409//response to cold;GO:0009741//response to brassinosteroid stimulus;GO:0009408//response to heat;GO:0042545//cell wall modification;GO:0009733//response to auxin stimulus;GO:0007568//aging;GO:0009612//response to mechanical stimulus	gi|22947852|gb|AAN07898.1|/2.67825e-70/xyloglucan endotransglycosylase [Malus x domestica]
Unigene12817_All	1300	2054	6470	506.764	1503.83	1.56925	Up	0	0	GO:0005634//nucleus	GO:0003677//DNA binding;GO:0003700//sequence-specific DNA binding transcription factor activity	GO:0050896//response to stimulus;GO:0048513//organ development;GO:0009791//post-embryonic development;GO:0048608//reproductive structure development;GO:0045892//negative regulation of transcription, DNA-dependent	gi|225423895|ref|XP_002281709.1|/5.6443e-158/PREDICTED: AP2/ERF and B3 domain-containing transcription repressor TEM1-like [Vitis vinifera]
Unigene21621_All	2166	165	518	24.4329	72.2618	1.56441	Up	5.03216e-39	1.8963e-36	-	GO:0016887//ATPase activity;GO:0005524//ATP binding	-	gi|224130620|ref|XP_002320886.1|/0/predicted protein [Populus trichocarpa]
Unigene4460_All	801	42	131	16.8177	49.417	1.55503	Up	6.91774e-11	7.77595e-09	GO:0016021//integral to membrane	-	GO:0001666//response to hypoxia	gi|70609694|gb|AAZ05072.1|/3.20905e-50/hypoxia-responsive family protein [Citrus sinensis]
Unigene30043_All	799	86	267	34.5224	100.972	1.54835	Up	1.37441e-20	2.88525e-18	GO:0005886//plasma membrane	-	-	gi|255573495|ref|XP_002527673.1|/2.80475e-54/conserved hypothetical protein [Ricinus communis]
Unigene24204_All	1065	21	65	6.32439	18.4417	1.54397	Up	5.33198e-06	0.000272976	-	-	-	-
Unigene10909_All	1077	19	58	5.65831	16.2723	1.52398	Up	2.09836e-05	0.000910094	-	-	-	-
CL8272.Contig1_All	1488	23	70	4.95763	14.2145	1.51964	Up	2.99314e-06	0.00016189	GO:0005829//cytosol;GO:0009506//plasmodesma;GO:0009570//chloroplast stroma;GO:0048046//apoplast	GO:0050203;GO:0008756//o-succinylbenzoate-CoA ligase activity;GO:0016208//AMP binding	GO:0010214//seed coat development;GO:0010030//positive regulation of seed germination;GO:0033611;GO:0046686//response to cadmium ion;GO:0050832//defense response to fungus	gi|225470747|ref|XP_002267459.1|/0/PREDICTED: putative peroxisomal-coenzyme A synthetase-like [Vitis vinifera]
Unigene25310_All	425	54	164	40.7525	116.598	1.51659	Up	7.43032e-13	9.87288e-11	-	-	-	gi|296085123|emb|CBI28618.3|/2.10507e-30/unnamed protein product [Vitis vinifera]
Unigene20351_All	1362	51	154	12.01	34.165	1.50828	Up	4.5271e-12	5.65568e-10	GO:0009506//plasmodesma;GO:0005829//cytosol;GO:0005739//mitochondrion	GO:0004004//ATP-dependent RNA helicase activity;GO:0003723//RNA binding;GO:0005524//ATP binding	GO:0006810//transport	gi|356569633|ref|XP_003553003.1|/1.26198e-107/PREDICTED: probable pre-mRNA-splicing factor ATP-dependent RNA helicase-like [Glycine max]
Unigene25909_All	1062	74	220	22.3489	62.5944	1.48583	Up	2.65598e-16	4.42413e-14	GO:0005737//cytoplasm;GO:0005634//nucleus	GO:0000156//two-component response regulator activity;GO:0005515//protein binding;GO:0016301//kinase activity	GO:0000160//two-component signal transduction system (phosphorelay);GO:0035556//intracellular signal transduction;GO:0006355//regulation of transcription, DNA-dependent;GO:0016310//phosphorylation;GO:0009736//cytokinin mediated signaling pathway	gi|297733851|emb|CBI15098.3|/2.65366e-67/unnamed protein product [Vitis vinifera]
CL882.Contig5_All	619	80	237	41.4523	115.69	1.48074	Up	2.28408e-17	4.03878e-15	GO:0009505//plant-type cell wall;GO:0005794//Golgi apparatus;GO:0009506//plasmodesma;GO:0005576//extracellular region;GO:0016020//membrane;GO:0005829//cytosol	-	GO:0009828//plant-type cell wall loosening;GO:0009826//unidimensional cell growth;GO:0019953//sexual reproduction	gi|255587002|ref|XP_002534094.1|/3.21953e-85/Beta-expansin 1a precursor, putative [Ricinus communis]
Unigene25367_All	2613	294	864	36.0875	99.9106	1.46914	Up	1.83806e-58	1.00599e-55	-	-	-	gi|224104117|ref|XP_002313325.1|/7.91912e-86/predicted protein [Populus trichocarpa]
CL2663.Contig1_All	2554	35	102	4.39538	12.0675	1.45707	Up	4.27002e-08	3.2341e-06	GO:0009570//chloroplast stroma;GO:0016020//membrane	GO:0003935//GTP cyclohydrolase II activity;GO:0008686//3,4-dihydroxy-2-butanone-4-phosphate synthase activity	GO:0009231//riboflavin biosynthetic process	gi|296087438|emb|CBI34027.3|/0/unnamed protein product [Vitis vinifera]
Unigene24694_All	2103	68	198	10.371	28.4487	1.45582	Up	2.03012e-14	2.97238e-12	-	GO:0016757//transferase activity, transferring glycosyl groups	-	gi|255585488|ref|XP_002533436.1|/0/glycosyltransferase, putative [Ricinus communis]
Unigene30507_All	863	24	69	8.91968	24.1588	1.43749	Up	8.58148e-06	0.000413548	GO:0070062//extracellular vesicular exosome;GO:0000145//exocyst;GO:0005829//cytosol	GO:0005515//protein binding	GO:0006887//exocytosis	gi|255573374|ref|XP_002527613.1|/1.91057e-83/protein binding protein, putative [Ricinus communis]
Unigene909_All	500	57	163	36.564	98.5042	1.42976	Up	7.77328e-12	9.55531e-10	-	-	-	-
Unigene1579_All	345	25	71	23.2418	62.1837	1.41981	Up	7.69584e-06	0.000375195	-	-	-	gi|284026888|gb|ADB66335.1|/1.11738e-23/CC-NBS-LRR protein [Quercus suber]
Unigene4648_All	998	505	1423	162.297	430.836	1.4085	Up	2.05588e-89	1.6878e-86	-	-	-	gi|225435321|ref|XP_002285165.1|/1.11995e-48/PREDICTED: uncharacterized protein LOC100253658 [Vitis vinifera]
Unigene20638_All	1635	487	1361	95.5345	251.523	1.3966	Up	1.57146e-84	1.18437e-81	GO:0031225//anchored to membrane	-	GO:0051707//response to other organism	gi|118485842|gb|ABK94768.1|/1.21934e-131/unknown [Populus trichocarpa]
Unigene4919_All	1488	659	1831	142.047	371.811	1.3882	Up	4.56856e-112	4.77352e-109	-	GO:0004708//MAP kinase kinase activity;GO:0005515//protein binding;GO:0030295//protein kinase activator activity;GO:0004674//protein serine/threonine kinase activity;GO:0005524//ATP binding	GO:0001934//positive regulation of protein phosphorylation;GO:0009611//response to wounding;GO:0009862//systemic acquired resistance, salicylic acid mediated signaling pathway;GO:0009693//ethylene biosynthetic process;GO:0009873//ethylene mediated signaling pathway;GO:0002229//defense response to oomycetes;GO:0010120//camalexin biosynthetic process;GO:0009651//response to salt stress;GO:0042742//…	gi|118489678|gb|ABK96640.1|/7.23197e-144/unknown [Populus trichocarpa x Populus deltoides]
Unigene15099_All	3768	468	1300	39.8368	104.248	1.38785	Up	4.47464e-80	3.0704e-77	-	GO:0004601//peroxidase activity	-	gi|255541548|ref|XP_002511838.1|/0/synaptotagmin, putative [Ricinus communis]
CL954.Contig1_All	2322	35	97	4.83454	12.6225	1.38455	Up	2.73612e-07	1.81778e-05	-	-	-	gi|147852435|emb|CAN78523.1|/1.2463e-127/hypothetical protein VITISV_023432 [Vitis vinifera]
Unigene4392_All	1706	270	747	50.7614	132.306	1.38207	Up	1.77814e-46	7.78555e-44	-	-	-	gi|225460662|ref|XP_002267096.1|/5.00381e-152/PREDICTED: uncharacterized protein LOC100257198 isoform 1 [Vitis vinifera]
Unigene835_All	2449	177	487	23.1811	60.0866	1.3741	Up	1.27737e-30	3.81338e-28	GO:0005886//plasma membrane	GO:0004674//protein serine/threonine kinase activity;GO:0005524//ATP binding;GO:0004715//non-membrane spanning protein tyrosine kinase activity;GO:0030246//carbohydrate binding	GO:0006468//protein phosphorylation;GO:0009751//response to salicylic acid stimulus;GO:0007169//transmembrane receptor protein tyrosine kinase signaling pathway;GO:0009555//pollen development	gi|255588220|ref|XP_002534539.1|/0/kinase, putative [Ricinus communis]
Unigene12666_All	1158	1073	2944	297.194	768.186	1.37005	Up	1.68585e-175	2.50017e-172	-	GO:0046872//metal ion binding	GO:0030001//metal ion transport	gi|255590302|ref|XP_002535232.1|/7.6322e-55/metal ion binding protein, putative [Ricinus communis]
CL9913.Contig2_All	1787	27	74	4.84605	12.5125	1.36849	Up	8.87078e-06	0.00042615	GO:0005739//mitochondrion	GO:0008137//NADH dehydrogenase (ubiquinone) activity	GO:0042773//ATP synthesis coupled electron transport	gi|323435045|ref|YP_004222261.1|/1.48042e-69/hypothetical protein BevumaM_p022 [Beta vulgaris subsp. maritima]
Unigene18315_All	683	45	122	21.132	53.973	1.35281	Up	1.42161e-08	1.1776e-06	GO:0005730//nucleolus	-	-	gi|224083398|ref|XP_002307010.1|/5.19961e-45/predicted protein [Populus trichocarpa]
Unigene28612_All	1726	27	73	5.01732	12.7797	1.34886	Up	1.27615e-05	0.000590237	GO:0005739//mitochondrion;GO:0016021//integral to membrane;GO:0009941//chloroplast envelope;GO:0005783//endoplasmic reticulum	GO:0005471//ATP:ADP antiporter activity;GO:0005524//ATP binding;GO:0016887//ATPase activity	GO:0010431//seed maturation;GO:0009737//response to abscisic acid stimulus	gi|255552796|ref|XP_002517441.1|/1.06987e-117/ATP binding protein, putative [Ricinus communis]
Unigene11811_All	1348	47	127	11.183	28.4676	1.34802	Up	7.87432e-09	6.80477e-07	-	-	-	gi|356508993|ref|XP_003523237.1|/6.98399e-34/PREDICTED: protein MKS1-like [Glycine max]
Unigene14084_All	1064	57	154	17.1823	43.7337	1.34782	Up	2.03146e-10	2.12743e-08	-	-	-	-
Unigene578_All	403	50	135	39.7937	101.22	1.34688	Up	2.7187e-09	2.51995e-07	-	-	-	gi|255577308|ref|XP_002529535.1|/2.7261e-38/Disease resistance protein RGA2, putative [Ricinus communis]
Unigene26782_All	336	28	75	26.7281	67.4465	1.33539	Up	1.13069e-05	0.000530433	-	-	-	-
CL5314.Contig1_All	921	39	103	13.5817	33.7921	1.31502	Up	3.49656e-07	2.2899e-05	GO:0005618//cell wall;GO:0005730//nucleolus;GO:0005737//cytoplasm;GO:0005886//plasma membrane	GO:0004478//methionine adenosyltransferase activity;GO:0046872//metal ion binding;GO:0005524//ATP binding	GO:0006555//methionine metabolic process;GO:0009651//response to salt stress;GO:0009409//response to cold;GO:0006556//S-adenosylmethionine biosynthetic process;GO:0006730//one-carbon metabolic process;GO:0009809//lignin biosynthetic process	gi|75297911|sp|Q84MM2.1|METK_LITCN/7.1032e-156/RecName: Full=S-adenosylmethionine synthase; Short=AdoMet synthase; AltName: Full=Methionine adenosyltransferase; Short=MAT
Unigene28463_All	3159	129	340	13.0975	32.5212	1.31209	Up	1.8136e-20	3.77277e-18	GO:0005789//endoplasmic reticulum membrane	GO:0000156//two-component response regulator activity;GO:0051740//ethylene binding;GO:0005524//ATP binding;GO:0000155//two-component sensor activity	GO:0035556//intracellular signal transduction;GO:0018106//peptidyl-histidine phosphorylation;GO:0006355//regulation of transcription, DNA-dependent;GO:0023014;GO:0009873//ethylene mediated signaling pathway	gi|283520944|gb|ADB25214.1|/0/ethylene response 2 [Citrus sinensis]
Unigene4379_All	1308	337	883	82.6363	203.981	1.30359	Up	4.26866e-50	2.02317e-47	-	-	-	gi|225427189|ref|XP_002277964.1|/9.49543e-113/PREDICTED: uncharacterized protein LOC100250554 [Vitis vinifera]
CL8742.Contig4_All	374	33	86	28.3003	69.4807	1.29579	Up	4.26692e-06	0.000221909	-	GO:0016787//hydrolase activity	-	gi|255556671|ref|XP_002519369.1|/3.84372e-16/Disease resistance protein RPS2, putative [Ricinus communis]
Unigene8338_All	448	30	78	21.4779	52.6082	1.29243	Up	1.25747e-05	0.000582185	-	GO:0003824//catalytic activity	-	gi|224145191|ref|XP_002325559.1|/1.23732e-17/predicted protein [Populus trichocarpa]
CL6891.Contig2_All	2032	182	473	28.7274	70.3355	1.29182	Up	3.05594e-27	8.31324e-25	GO:0005618//cell wall;GO:0005777//peroxisome;GO:0005730//nucleolus;GO:0009507//chloroplast;GO:0005886//plasma membrane	GO:0003690//double-stranded DNA binding;GO:0000166//nucleotide binding;GO:0003697//single-stranded DNA binding	GO:0010501//RNA secondary structure unwinding;GO:0032508//DNA duplex unwinding;GO:0009651//response to salt stress;GO:0009409//response to cold;GO:0045087//innate immune response;GO:0010119//regulation of stomatal movement;GO:0007623//circadian rhythm;GO:0010228//vegetative to reproductive phase transition of meristem;GO:0009737//response to abscisic acid stimulus;GO:0006406//mRNA export from nuc…	gi|7024451|dbj|BAA92156.1|/7.76744e-70/glycine-rich RNA-binding protein [Citrus unshiu]
Unigene19102_All	540	32	83	19.0066	46.4431	1.28896	Up	6.872e-06	0.000337536	-	-	-	gi|225460987|ref|XP_002278220.1|/1.72612e-27/PREDICTED: uncharacterized protein LOC100260689 [Vitis vinifera]
Unigene5780_All	1324	41	105	9.93219	23.9629	1.27062	Up	5.46362e-07	3.44088e-05	GO:0009507//chloroplast	GO:0008977//prephenate dehydrogenase activity;GO:0004665//prephenate dehydrogenase (NADP+) activity;GO:0000166//nucleotide binding	GO:0006571//tyrosine biosynthetic process;GO:0055114//oxidation-reduction process	gi|255579835|ref|XP_002530754.1|/6.4628e-125/prephenate dehydrogenase, putative [Ricinus communis]
Unigene15040_All	381	53	135	44.6169	107.065	1.26282	Up	1.52245e-08	1.25661e-06	-	-	-	-
CL5682.Contig1_All	2195	60	152	8.7673	20.9241	1.25496	Up	2.25684e-09	2.11316e-07	GO:0016021//integral to membrane	-	GO:0006952//defense response;GO:0008219//cell death;GO:0009620//response to fungus	gi|255570839|ref|XP_002526372.1|/0/Protein MLO, putative [Ricinus communis]
Unigene19206_All	1506	122	309	25.9827	61.997	1.25465	Up	1.38093e-17	2.49949e-15	GO:0005829//cytosol;GO:0009941//chloroplast envelope;GO:0005759//mitochondrial matrix	GO:0050660//flavin adenine dinucleotide binding;GO:0004791//thioredoxin-disulfide reductase activity	GO:0048316//seed development;GO:0055114//oxidation-reduction process;GO:0016049//cell growth;GO:0045454//cell redox homeostasis;GO:0042964//thioredoxin biosynthetic process;GO:0009846//pollen germination;GO:0046686//response to cadmium ion;GO:0019430//removal of superoxide radicals	gi|255575237|ref|XP_002528522.1|/5.02005e-169/disulfide oxidoreductase, putative [Ricinus communis]
CL262.Contig1_All	3802	609	1541	51.3753	122.469	1.25328	Up	4.2198e-81	2.93941e-78	-	-	-	gi|147860511|emb|CAN79726.1|/0/hypothetical protein VITISV_014536 [Vitis vinifera]
CL5645.Contig3_All	1760	53	134	9.65856	23.0054	1.25209	Up	2.1379e-08	1.69462e-06	-	GO:0020037//heme binding;GO:0033772;GO:0009055//electron carrier activity	GO:0055114//oxidation-reduction process	gi|255560607|ref|XP_002521317.1|/0/flavonoid 3-hydroxylase, putative [Ricinus communis]
CL59.Contig2_All	2037	72	182	11.3368	26.9971	1.25179	Up	6.47624e-11	7.31545e-09	GO:0009506//plasmodesma;GO:0005829//cytosol;GO:0005739//mitochondrion	GO:0004004//ATP-dependent RNA helicase activity;GO:0003723//RNA binding;GO:0005524//ATP binding	-	gi|255539416|ref|XP_002510773.1|/0/ATP-dependent RNA helicase, putative [Ricinus communis]
Unigene4923_All	1159	31	78	8.57881	20.3352	1.24513	Up	2.20994e-05	0.000953094	GO:0005840//ribosome	GO:0003735//structural constituent of ribosome	GO:0006412//translation	gi|225452847|ref|XP_002283702.1|/1.21189e-84/PREDICTED: uncharacterized protein LOC100259485 [Vitis vinifera]
Unigene27953_All	2258	409	1027	58.0963	137.431	1.24219	Up	6.44878e-54	3.29418e-51	-	GO:0003700//sequence-specific DNA binding transcription factor activity	GO:0010200//response to chitin;GO:0006355//regulation of transcription, DNA-dependent	gi|224137264|ref|XP_002322514.1|/0/GRAS family transcription factor [Populus trichocarpa]
Unigene18773_All	1095	54	135	15.8172	37.2526	1.23585	Up	2.6316e-08	2.06108e-06	GO:0005886//plasma membrane	-	-	gi|225430388|ref|XP_002285361.1|/2.08803e-91/PREDICTED: uncharacterized protein LOC100262872 [Vitis vinifera]
Unigene9176_All	1584	51	125	10.3268	23.8447	1.20728	Up	1.47946e-07	1.03055e-05	GO:0019898//extrinsic to membrane	GO:0008270//zinc ion binding;GO:0003676//nucleic acid binding	-	gi|255570041|ref|XP_002525983.1|/4.86821e-162/nucleic acid binding protein, putative [Ricinus communis]
Unigene20043_All	1341	43	105	10.2846	23.6591	1.2019	Up	1.62111e-06	9.30451e-05	GO:0016023//cytoplasmic membrane-bounded vesicle	GO:0003677//DNA binding	-	gi|224111416|ref|XP_002315847.1|/6.98527e-127/predicted protein [Populus trichocarpa]
CL7776.Contig1_All	1837	79	190	13.7933	31.2523	1.18	Up	1.86978e-10	1.97159e-08	GO:0005886//plasma membrane;GO:0009536//plastid	-	-	gi|255562140|ref|XP_002522078.1|/2.72594e-159/conserved hypothetical protein [Ricinus communis]
Unigene21579_All	560	47	113	26.919	60.9716	1.17951	Up	9.42836e-07	5.65136e-05	GO:0005829//cytosol;GO:0009506//plasmodesma;GO:0009570//chloroplast stroma;GO:0048046//apoplast	GO:0050203;GO:0008756//o-succinylbenzoate-CoA ligase activity;GO:0016208//AMP binding	GO:0010214//seed coat development;GO:0010030//positive regulation of seed germination;GO:0033611;GO:0046686//response to cadmium ion;GO:0050832//defense response to fungus	gi|224137016|ref|XP_002322473.1|/3.40317e-53/acyl:coa ligase [Populus trichocarpa]
Unigene23506_All	431	47	113	34.976	79.2206	1.17951	Up	9.42836e-07	5.644e-05	-	-	-	-
Unigene30024_All	622	72	173	37.1271	84.0413	1.17863	Up	1.25753e-09	1.21713e-07	GO:0009506//plasmodesma;GO:0009505//plant-type cell wall;GO:0048046//apoplast	GO:0004871//signal transducer activity	GO:0007267//cell-cell signaling;GO:0009741//response to brassinosteroid stimulus;GO:0045926//negative regulation of growth	gi|154269428|gb|ABS72341.1|/1.5798e-47/rapid alkalinization factor precursor [Litchi chinensis]
Unigene27884_All	1728	237	567	43.99	99.1463	1.17238	Up	5.3231e-28	1.48318e-25	-	GO:0016757//transferase activity, transferring glycosyl groups;GO:0004672//protein kinase activity	-	gi|225454346|ref|XP_002278060.1|/1.09429e-162/PREDICTED: probable receptor-like protein kinase At5g24010-like [Vitis vinifera]
Unigene29961_All	513	219	523	136.923	308.05	1.1698	Up	7.24658e-26	1.8612e-23	GO:0048046//apoplast;GO:0005618//cell wall	GO:0004553//hydrolase activity, hydrolyzing O-glycosyl compounds;GO:0016762//xyloglucan:xyloglucosyl transferase activity	GO:0006073//cellular glucan metabolic process	gi|255570543|ref|XP_002526229.1|/1.77882e-52/conserved hypothetical protein [Ricinus communis]
Unigene14813_All	1655	214	507	41.4729	92.5651	1.1583	Up	9.33622e-25	2.33274e-22	GO:0005783//endoplasmic reticulum	-	GO:0048638//regulation of developmental growth;GO:0042127//regulation of cell proliferation;GO:0016049//cell growth;GO:0009733//response to auxin stimulus;GO:0046622//positive regulation of organ growth;GO:0009742//brassinosteroid mediated signaling pathway	gi|255585279|ref|XP_002533339.1|/3.58438e-38/conserved hypothetical protein [Ricinus communis]
Unigene85_All	654	66	156	32.3679	72.0749	1.15493	Up	1.40857e-08	1.16891e-06	-	-	-	-
Unigene19278_All	2141	78	184	11.685	25.968	1.15208	Up	7.6843e-10	7.59738e-08	GO:0016021//integral to membrane	GO:0016491//oxidoreductase activity;GO:0004672//protein kinase activity;GO:0005524//ATP binding	GO:0006468//protein phosphorylation;GO:0055114//oxidation-reduction process	gi|224145191|ref|XP_002325559.1|/0/predicted protein [Populus trichocarpa]
Unigene12968_All	1002	79	186	25.2876	56.0896	1.1493	Up	6.70462e-10	6.67182e-08	-	GO:0005515//protein binding;GO:0005509//calcium ion binding	GO:0046686//response to cadmium ion;GO:0010091//trichome branching	gi|116643154|gb|ABK06394.1|/7.16009e-112/Ca2+-binding protein [Citrus sinensis]
Unigene8561_All	1417	60	141	13.581	30.0667	1.14658	Up	8.33454e-08	6.01526e-06	GO:0009507//chloroplast	GO:0008977//prephenate dehydrogenase activity;GO:0004665//prephenate dehydrogenase (NADP+) activity;GO:0000166//nucleotide binding	GO:0006571//tyrosine biosynthetic process;GO:0055114//oxidation-reduction process	gi|224120480|ref|XP_002331058.1|/6.77998e-144/arogenate dehydrogenase [Populus trichocarpa]
Unigene12563_All	921	288	673	100.296	220.797	1.13846	Up	1.68535e-31	5.16549e-29	GO:0005829//cytosol;GO:0005783//endoplasmic reticulum;GO:0005794//Golgi apparatus	-	GO:0016192//vesicle-mediated transport	gi|255571473|ref|XP_002526684.1|/3.48936e-94/Prenylated Rab acceptor protein, putative [Ricinus communis]
Unigene21038_All	1656	48	112	9.29672	20.436	1.13632	Up	2.1564e-06	0.000119732	-	-	-	gi|225429303|ref|XP_002270096.1|/0/PREDICTED: uncharacterized protein LOC100243866 [Vitis vinifera]
Unigene15682_All	3277	338	784	33.0818	72.2898	1.12775	Up	6.70126e-36	2.2821e-33	GO:0005886//plasma membrane;GO:0005829//cytosol	GO:0004476//mannose-6-phosphate isomerase activity	GO:0005975//carbohydrate metabolic process;GO:0009793//embryo development ending in seed dormancy;GO:0009902//chloroplast relocation;GO:0030036//actin cytoskeleton organization	gi|255539306|ref|XP_002510718.1|/0/conserved hypothetical protein [Ricinus communis]
Unigene24773_All	1027	70	162	21.8613	47.663	1.12449	Up	1.5248e-08	1.25629e-06	-	-	-	gi|255567331|ref|XP_002524645.1|/1.69888e-39/conserved hypothetical protein [Ricinus communis]
Unigene15122_All	1588	399	920	80.5882	175.055	1.11917	Up	2.39936e-41	9.76179e-39	GO:0000151//ubiquitin ligase complex	GO:0004842//ubiquitin-protein ligase activity	GO:0010200//response to chitin;GO:0016567//protein ubiquitination	gi|224103617|ref|XP_002313124.1|/0/predicted protein [Populus trichocarpa]
CL3927.Contig1_All	508	112	258	70.7137	153.459	1.1178	Up	1.11693e-12	1.46296e-10	-	-	-	gi|356554923|ref|XP_003545790.1|/2.90655e-23/PREDICTED: putative disease resistance RPP13-like protein 1-like [Glycine max]
Unigene25674_All	2139	60	138	8.99683	19.4942	1.11556	Up	2.14182e-07	1.46095e-05	GO:0016023//cytoplasmic membrane-bounded vesicle;GO:0005886//plasma membrane;GO:0016021//integral to membrane	GO:0005515//protein binding;GO:0005524//ATP binding;GO:0004674//protein serine/threonine kinase activity	GO:0006468//protein phosphorylation	gi|224122062|ref|XP_002330531.1|/0/predicted protein [Populus trichocarpa]
Unigene29365_All	773	102	233	42.3223	91.078	1.10568	Up	2.06646e-11	2.42356e-09	-	GO:0016301//kinase activity	-	gi|359488516|ref|XP_003633769.1|/7.16399e-52/PREDICTED: receptor-like protein kinase FERONIA-like [Vitis vinifera]
Unigene23980_All	1416	86	196	19.4798	41.8244	1.10237	Up	8.85412e-10	8.6793e-08	-	GO:0003677//DNA binding	GO:0006952//defense response;GO:0006351//transcription, DNA-dependent;GO:0009873//ethylene mediated signaling pathway	gi|224082796|ref|XP_002306842.1|/9.03642e-64/AP2/ERF domain-containing transcription factor [Populus trichocarpa]
Unigene10527_All	369	80	182	69.5365	149.033	1.09979	Up	3.78004e-09	3.46873e-07	-	-	-	-
CL6843.Contig3_All	2092	233	529	35.7226	76.4067	1.09686	Up	9.73106e-24	2.30606e-21	-	GO:0030170//pyridoxal phosphate binding;GO:0016831//carboxy-lyase activity	GO:0006520//cellular amino acid metabolic process	gi|260060489|gb|ACX29991.1|/0/tyrosine decarboxylase [Citrus reshni]
Unigene15402_All	1868	54	122	9.27184	19.7342	1.08977	Up	1.72532e-06	9.79258e-05	-	-	-	gi|224061601|ref|XP_002300561.1|/9.7714e-64/predicted protein [Populus trichocarpa]
CL7261.Contig1_All	1310	149	336	36.4808	77.5006	1.08707	Up	1.97655e-15	3.10136e-13	GO:0009506//plasmodesma;GO:0005886//plasma membrane;GO:0043680//filiform apparatus	GO:0004672//protein kinase activity	GO:0010483//pollen tube reception;GO:0046777//protein autophosphorylation;GO:0050832//defense response to fungus;GO:0009791//post-embryonic development	gi|359488520|ref|XP_003633771.1|/1.4561e-145/PREDICTED: receptor-like protein kinase FERONIA-like [Vitis vinifera]
Unigene15502_All	2883	175	394	19.4689	41.2942	1.08476	Up	8.83736e-18	1.62516e-15	GO:0000151//ubiquitin ligase complex	GO:0004842//ubiquitin-protein ligase activity	GO:0009626//plant-type hypersensitive response;GO:0009817//defense response to fungus, incompatible interaction;GO:0016567//protein ubiquitination	gi|255562520|ref|XP_002522266.1|/0/ubiquitin-protein ligase, putative [Ricinus communis]
Unigene529_All	1748	350	785	64.2208	135.696	1.07926	Up	1.34529e-33	4.44952e-31	GO:0009536//plastid	GO:0016787//hydrolase activity	GO:0008152//metabolic process	gi|255537465|ref|XP_002509799.1|/1.59766e-169/2-deoxyglucose-6-phosphate phosphatase, putative [Ricinus communis]
CL4943.Contig5_All	4932	1017	2276	66.1374	139.44	1.0761	Up	1.18157e-93	9.87662e-91	GO:0005829//cytosol;GO:0005634//nucleus;GO:0005886//plasma membrane	GO:0043169//cation binding;GO:0016161//beta-amylase activity;GO:0004674//protein serine/threonine kinase activity;GO:0033612//receptor serine/threonine kinase binding;GO:0043621//protein self-association;GO:0005524//ATP binding	GO:0006468//protein phosphorylation;GO:0009414//response to water deprivation;GO:0010075//regulation of meristem growth;GO:0048229//gametophyte development;GO:0005983//starch catabolic process;GO:0007169//transmembrane receptor protein tyrosine kinase signaling pathway;GO:0009934//regulation of meristem structural organization;GO:0010480//microsporocyte differentiation	gi|255554312|ref|XP_002518196.1|/0/Beta-amylase, putative [Ricinus communis]
Unigene19338_All	1728	173	387	32.1108	67.6713	1.07548	Up	2.85854e-17	4.9969e-15	-	-	GO:0009611//response to wounding	gi|224128366|ref|XP_002329144.1|/2.89335e-139/predicted protein [Populus trichocarpa]
Unigene4715_All	700	110	246	50.4015	106.188	1.07508	Up	1.67673e-11	1.98675e-09	GO:0046658//anchored to plasma membrane	GO:0004871//signal transducer activity;GO:0005515//protein binding	GO:0009626//plant-type hypersensitive response;GO:0009817//defense response to fungus, incompatible interaction;GO:0009816//defense response to bacterium, incompatible interaction	gi|224117428|ref|XP_002317572.1|/3.63228e-57/predicted protein [Populus trichocarpa]
Unigene19_All	2802	142	317	16.2543	34.1844	1.07251	Up	2.34128e-14	3.39552e-12	-	GO:0004672//protein kinase activity	GO:0050794//regulation of cellular process;GO:0007154//cell communication;GO:0044237//cellular metabolic process	gi|224099309|ref|XP_002334494.1|/0/predicted protein [Populus trichocarpa]
Unigene4273_All	268	58	129	69.4132	145.443	1.06717	Up	1.32044e-06	7.69403e-05	-	-	-	-
Unigene22298_All	1432	53	116	11.8708	24.4767	1.04398	Up	6.69636e-06	0.00033032	-	-	-	gi|224139422|ref|XP_002323104.1|/7.8194e-47/predicted protein [Populus trichocarpa]
CL7318.Contig3_All	2032	344	752	54.298	111.823	1.04225	Up	1.45304e-30	4.30981e-28	GO:0016023//cytoplasmic membrane-bounded vesicle	GO:0010294//abscisic acid glucosyltransferase activity;GO:0080044//quercetin 7-O-glucosyltransferase activity;GO:0047213//anthocyanidin 3-O-glucosyltransferase activity;GO:0080043//quercetin 3-O-glucosyltransferase activity;GO:0047893//flavonol 3-O-glucosyltransferase activity	GO:0051707//response to other organism;GO:0032940//secretion by cell;GO:0051555//flavonol biosynthetic process	gi|224101569|ref|XP_002334266.1|/0/predicted protein [Populus trichocarpa]
Unigene22929_All	2141	116	252	17.3776	35.5649	1.03322	Up	4.21162e-11	4.82855e-09	GO:0000145//exocyst;GO:0005829//cytosol;GO:0005634//nucleus	-	GO:0006904//vesicle docking involved in exocytosis	gi|255583964|ref|XP_002532729.1|/0/protein binding protein, putative [Ricinus communis]
Unigene28034_All	2311	69	148	9.57631	19.3508	1.01485	Up	6.54484e-07	4.06611e-05	-	GO:0005488//binding	-	gi|359478381|ref|XP_003632114.1|/0/PREDICTED: zinc finger CCCH domain-containing protein 30-like [Vitis vinifera]
Unigene9907_All	858	52	111	19.4386	39.0907	1.0079	Up	1.87844e-05	0.000825614	GO:0012505//endomembrane system;GO:0009705//plant-type vacuole membrane;GO:0005886//plasma membrane;GO:0016021//integral to membrane;GO:0005739//mitochondrion	GO:0015098//molybdate ion transmembrane transporter activity;GO:0015116//sulfate transmembrane transporter activity	GO:0090414//molybdate ion export from vacuole	gi|255553015|ref|XP_002517550.1|/2.55091e-80/sulfate transporter, putative [Ricinus communis]
Unigene10781_All	544	16	0	9.43344	0.001	-13.2036	Down	9.1198e-06	0.000435835	-	GO:0005488//binding	GO:0009987//cellular process	gi|4063770|dbj|BAA36225.1|/3.20231e-21/transposase [Ipomoea purpurea]
CL6276.Contig3_All	1454	23	0	5.07356	0.001	-12.3088	Down	5.7641e-08	4.28801e-06	GO:0005634//nucleus	GO:0004871//signal transducer activity	GO:0007165//signal transduction;GO:0009638//phototropism	gi|225434311|ref|XP_002264896.1|/0/PREDICTED: root phototropism protein 2 [Vitis vinifera]
CL4088.Contig8_All	714	24	1	10.7811	0.423194	-4.67104	Down	3.87898e-07	2.51526e-05	-	-	-	gi|297740844|emb|CBI31026.3|/1.14802e-21/unnamed protein product [Vitis vinifera]
Unigene32544_All	380	21	1	17.7249	0.795158	-4.47839	Down	3.01984e-06	0.00016276	-	-	-	-
Unigene21627_All	209	18	1	27.6233	1.44574	-4.256	Down	2.31408e-05	0.000990573	-	-	-	-
Unigene31047_All	232	37	3	51.152	3.90724	-3.71057	Down	3.60558e-09	3.31526e-07	-	-	-	-
Unigene8307_All	255	23	2	28.9292	2.36988	-3.60964	Down	5.35474e-06	0.000273532	-	-	-	-
CL9803.Contig2_All	1331	32	3	7.71118	0.681052	-3.50111	Down	9.08934e-08	6.49881e-06	-	GO:0005515//protein binding	-	gi|255550193|ref|XP_002516147.1|/3.41073e-49/conserved hypothetical protein [Ricinus communis]
CL1332.Contig1_All	1516	26	3	5.50077	0.597942	-3.20155	Down	4.03962e-06	0.000210803	GO:0016023//cytoplasmic membrane-bounded vesicle	GO:0005524//ATP binding;GO:0004674//protein serine/threonine kinase activity	GO:0006468//protein phosphorylation	gi|224107699|ref|XP_002314568.1|/5.649e-144/predicted protein [Populus trichocarpa]
Unigene17499_All	705	26	3	11.8286	1.28579	-3.20155	Down	4.03962e-06	0.000211043	-	-	-	-
CL9580.Contig1_All	1754	25	3	4.57151	0.516808	-3.14497	Down	7.52358e-06	0.000367576	-	-	-	gi|225423977|ref|XP_002282578.1|/8.11456e-139/PREDICTED: zinc finger protein CONSTANS-LIKE 16 [Vitis vinifera]
CL6276.Contig4_All	845	39	5	14.8032	1.78793	-3.04955	Down	2.69784e-08	2.10578e-06	GO:0005634//nucleus	GO:0004871//signal transducer activity	GO:0007165//signal transduction;GO:0009638//phototropism	gi|224145407|ref|XP_002325631.1|/7.02869e-67/predicted protein [Populus trichocarpa]
CL8007.Contig2_All	2128	636	96	95.8593	13.6313	-2.814	Down	6.13428e-106	6.13081e-103	GO:0016021//integral to membrane	-	-	gi|359484042|ref|XP_002263050.2|/5.38126e-130/PREDICTED: transmembrane protein 56-like [Vitis vinifera]
Unigene10481_All	286	26	4	29.1579	4.22602	-2.78652	Down	1.67148e-05	0.000751171	-	-	-	-
Unigene15103_All	445	31	5	22.3435	3.39506	-2.71835	Down	3.23422e-06	0.000172294	-	-	-	-
CL6891.Contig1_All	2163	952	164	141.166	22.91	-2.62334	Down	3.82244e-146	5.16861e-143	GO:0005618//cell wall;GO:0005777//peroxisome;GO:0005730//nucleolus;GO:0009507//chloroplast;GO:0005886//plasma membrane	GO:0003690//double-stranded DNA binding;GO:0000166//nucleotide binding;GO:0003697//single-stranded DNA binding	GO:0010501//RNA secondary structure unwinding;GO:0032508//DNA duplex unwinding;GO:0009651//response to salt stress;GO:0009409//response to cold;GO:0045087//innate immune response;GO:0010119//regulation of stomatal movement;GO:0007623//circadian rhythm;GO:0010228//vegetative to reproductive phase transition of meristem;GO:0009737//response to abscisic acid stimulus;GO:0006406//mRNA export from nuc…	gi|7024451|dbj|BAA92156.1|/8.34252e-70/glycine-rich RNA-binding protein [Citrus unshiu]
CL4666.Contig1_All	334	29	5	27.8484	4.52336	-2.62213	Down	1.03381e-05	0.000489478	-	-	-	-
Unigene1584_All	623	34	6	17.5041	2.91005	-2.58858	Down	1.99336e-06	0.000112033	-	-	-	-
Unigene15276_All	230	34	6	47.4133	7.88244	-2.58858	Down	1.99336e-06	0.000111896	-	-	-	-
CL2022.Contig1_All	1728	83	15	15.4058	2.62292	-2.55423	Down	9.92602e-14	1.40412e-11	GO:0005634//nucleus;GO:0005829//cytosol;GO:0005886//plasma membrane	-	-	gi|255556005|ref|XP_002519037.1|/7.2432e-82/Stem-specific protein TSJT1, putative [Ricinus communis]
Unigene15528_All	1127	258	47	73.4251	12.6012	-2.54272	Down	1.81346e-39	6.89023e-37	GO:0005634//nucleus	GO:0008270//zinc ion binding;GO:0003677//DNA binding;GO:0003700//sequence-specific DNA binding transcription factor activity	GO:0006355//regulation of transcription, DNA-dependent;GO:0048572;GO:0009909//regulation of flower development;GO:0007623//circadian rhythm;GO:0010229//inflorescence development;GO:0010018//far-red light signaling pathway;GO:0048571	gi|298204419|emb|CBI16899.3|/6.86877e-53/unnamed protein product [Vitis vinifera]
Unigene24616_All	479	106	20	70.9773	12.6163	-2.49207	Down	1.01119e-16	1.70913e-14	-	-	-	-
Unigene19618_All	292	30	6	32.9524	6.20877	-2.40801	Down	1.90197e-05	0.000834361	-	GO:0080044//quercetin 7-O-glucosyltransferase activity;GO:0080043//quercetin 3-O-glucosyltransferase activity	-	gi|224059420|ref|XP_002299843.1|/3.66301e-27/predicted protein [Populus trichocarpa]
Unigene19540_All	451	34	7	24.1797	4.68985	-2.36618	Down	6.34572e-06	0.000316076	-	GO:0016705//oxidoreductase activity, acting on paired donors, with incorporation or reduction of molecular oxygen;GO:0005506//iron ion binding;GO:0004497//monooxygenase activity	-	gi|74273619|gb|ABA01477.1|/9.64006e-50/cytochrome P450 DDWF1 [Gossypium hirsutum]
Unigene19384_All	344	92	19	85.7785	16.6891	-2.36171	Down	6.96158e-14	9.93949e-12	-	-	-	-
Unigene22782_All	1014	113	24	35.7429	7.15172	-2.32129	Down	2.00372e-16	3.36201e-14	GO:0009536//plastid	-	-	gi|224113109|ref|XP_002316393.1|/1.15493e-40/predicted protein [Populus trichocarpa]
Unigene30664_All	840	83	18	31.6919	6.47486	-2.29119	Down	2.96688e-12	3.83144e-10	-	-	-	-
Unigene27533_All	437	410	93	300.92	64.3041	-2.2264	Down	6.2464e-53	3.15574e-50	-	-	-	-
Unigene30320_All	296	35	8	37.925	8.16649	-2.21536	Down	1.06683e-05	0.000502013	-	-	-	gi|144227384|gb|ABO93452.1|/1.3437e-21/putative DNA binding protein [Citrus sinensis]
Unigene30411_All	347	34	8	31.4267	6.96623	-2.17354	Down	1.81114e-05	0.000800627	-	-	-	-
Unigene30351_All	288	54	13	60.1382	13.6392	-2.14052	Down	7.4892e-08	5.45655e-06	-	-	-	-
Unigene30220_All	1260	563	136	143.313	32.6141	-2.13561	Down	1.89544e-68	1.16188e-65	-	GO:0046872//metal ion binding;GO:0004842//ubiquitin-protein ligase activity	GO:0016567//protein ubiquitination	gi|224116596|ref|XP_002331879.1|/4.24101e-62/predicted protein [Populus trichocarpa]
CL5803.Contig1_All	503	307	76	195.758	45.6544	-2.10024	Down	2.6003e-37	9.26715e-35	-	-	-	-
CL8787.Contig2_All	696	36	9	16.5898	3.90724	-2.08608	Down	1.69586e-05	0.000758421	-	-	-	-
Unigene22783_All	1271	408	103	102.959	24.4866	-2.072	Down	3.1556e-48	1.42231e-45	-	-	-	-
CL1600.Contig1_All	829	66	17	25.5351	6.19629	-2.04301	Down	7.44196e-09	6.46761e-07	-	-	-	-
CL4795.Contig1_All	1000	64	17	20.5272	5.13672	-1.99861	Down	2.0237e-08	1.61244e-06	GO:0005739//mitochondrion	GO:0010945//CoA pyrophosphatase activity	GO:0015937//coenzyme A biosynthetic process;GO:0006104//succinyl-CoA metabolic process	gi|255563058|ref|XP_002522533.1|/1.10013e-11/Nudix hydrolase 15, mitochondrial precursor, putative [Ricinus communis]
CL10027.Contig1_All	567	82	23	46.3852	12.2569	-1.92007	Down	5.9097e-10	5.89355e-08	-	-	-	-
CL2720.Contig2_All	1479	39	11	8.45757	2.2473	-1.91205	Down	2.30294e-05	0.000986723	GO:0009505//plant-type cell wall;GO:0048046//apoplast	GO:0008422//beta-glucosidase activity;GO:0046556//alpha-N-arabinofuranosidase activity	GO:0005975//carbohydrate metabolic process;GO:0010214//seed coat development	gi|183579871|dbj|BAG28345.1|/0/arabinofuranosidase [Citrus unshiu]
CL3614.Contig4_All	1300	99	28	24.4254	6.50807	-1.90808	Down	1.18243e-11	1.42306e-09	GO:0016020//membrane;GO:0005622//intracellular	GO:0003676//nucleic acid binding;GO:0004842//ubiquitin-protein ligase activity;GO:0008270//zinc ion binding	GO:0016567//protein ubiquitination	gi|224109192|ref|XP_002315117.1|/2.56075e-110/predicted protein [Populus trichocarpa]
Unigene9008_All	413	63	18	48.926	13.1692	-1.89343	Down	7.93966e-08	5.75738e-06	-	-	-	-
CL8369.Contig1_All	845	94	27	35.6796	9.65482	-1.88578	Down	5.56454e-11	6.33228e-09	-	-	-	-
Unigene15119_All	819	94	27	36.8123	9.96132	-1.88578	Down	5.56454e-11	6.31665e-09	-	-	-	-
CL543.Contig1_All	2557	66	19	8.2787	2.24523	-1.88254	Down	4.3697e-08	3.30415e-06	GO:0016023//cytoplasmic membrane-bounded vesicle;GO:0016021//integral to membrane;GO:0009505//plant-type cell wall;GO:0005794//Golgi apparatus	-	GO:0006810//transport	gi|229914866|gb|ACQ90591.1|/0/putative transmembrane transporter [Eutrema halophilum]
CL2490.Contig1_All	1477	64	19	13.8979	3.88696	-1.83815	Down	1.13486e-07	8.02675e-06	-	-	-	-
Unigene15714_All	496	53	16	34.2723	9.7471	-1.814	Down	1.78717e-06	0.00010069	-	-	-	-
Unigene8254_All	310	59	18	61.0435	17.5448	-1.79879	Down	5.32392e-07	3.37138e-05	-	-	-	-
Unigene25198_All	631	52	16	26.4316	7.66175	-1.78652	Down	2.86056e-06	0.000155267	-	-	-	-
Unigene18061_All	853	164	51	61.6657	18.0658	-1.7712	Down	9.60278e-17	1.62907e-14	-	-	-	gi|319993062|dbj|BAJ61956.1|/5.72712e-32/Sec14 like protein [Nicotiana tabacum]
Unigene4849_All	1121	171	54	48.926	14.5554	-1.74904	Down	4.0448e-17	7.04377e-15	GO:0016021//integral to membrane;GO:0009506//plasmodesma;GO:0005886//plasma membrane	-	GO:0050832//defense response to fungus;GO:0055085//transmembrane transport	gi|224118316|ref|XP_002331452.1|/3.76293e-144/predicted protein [Populus trichocarpa]
Unigene8978_All	701	79	25	36.1458	10.776	-1.746	Down	1.24255e-08	1.03864e-06	-	-	-	-
Unigene22748_All	1056	298	97	90.511	27.7552	-1.70533	Down	9.31308e-28	2.54857e-25	-	GO:0004842//ubiquitin-protein ligase activity;GO:0008270//zinc ion binding	GO:0016567//protein ubiquitination	gi|224116596|ref|XP_002331879.1|/1.35103e-63/predicted protein [Populus trichocarpa]
Unigene21050_All	494	181	59	117.517	36.088	-1.70328	Down	1.98036e-17	3.52888e-15	-	-	-	-
CL8682.Contig1_All	462	46	15	31.9348	9.8104	-1.70275	Down	2.1133e-05	0.00091571	-	-	-	-
CL2804.Contig2_All	2054	107	35	16.7083	5.14879	-1.69826	Down	7.64744e-11	8.49235e-09	-	GO:0005488//binding	-	gi|356527793|ref|XP_003532491.1|/1.19478e-09/PREDICTED: leucine-rich repeat extensin-like protein 4-like [Glycine max]
CL9208.Contig2_All	1106	197	65	57.1295	17.7581	-1.68576	Down	1.37722e-18	2.61637e-16	-	-	-	gi|147790298|emb|CAN69977.1|/5.12385e-45/hypothetical protein VITISV_011279 [Vitis vinifera]
Unigene358_All	593	48	16	25.9618	8.15272	-1.67104	Down	1.80103e-05	0.000796925	-	-	-	-
CL7005.Contig1_All	1833	54	18	9.44888	2.9672	-1.67104	Down	5.29612e-06	0.000272049	-	GO:0046872//metal ion binding	GO:0030001//metal ion transport	gi|387600326|gb|AFJ92671.1|/6.5084e-28/ERD protein [Vitis amurensis]
CL2773.Contig1_All	392	424	142	346.92	109.456	-1.66425	Down	1.52142e-37	5.50754e-35	-	-	-	-
CL9248.Contig2_All	868	92	31	33.9952	10.7914	-1.65544	Down	3.18972e-09	2.94466e-07	GO:0010287//plastoglobule;GO:0009941//chloroplast envelope;GO:0009535//chloroplast thylakoid membrane	-	GO:0009765//photosynthesis, light harvesting;GO:0010196//nonphotochemical quenching	gi|110377772|gb|ABG73416.1|/4.14361e-102/chloroplast pigment-binding protein CP24 [Nicotiana tabacum]
Unigene4122_All	682	299	101	140.616	44.7481	-1.65187	Down	1.11058e-26	2.93437e-24	-	GO:0005515//protein binding	-	gi|359475035|ref|XP_002277590.2|/2.42092e-34/PREDICTED: chaperone protein dnaJ 11, chloroplastic [Vitis vinifera]
Unigene23292_All	430	71	24	52.9589	16.8648	-1.65086	Down	2.1625e-07	1.47069e-05	-	-	-	-
Unigene14871_All	971	106	36	35.0135	11.2026	-1.64407	Down	2.4747e-10	2.57402e-08	-	-	-	gi|224128684|ref|XP_002320393.1|/1.38063e-11/predicted protein [Populus trichocarpa]
Unigene14868_All	610	53	18	27.8673	8.9162	-1.64407	Down	8.28574e-06	0.000400556	-	-	-	-
Unigene4569_All	645	90	31	44.754	14.5224	-1.62373	Down	7.6753e-09	6.64528e-07	-	-	GO:0009987//cellular process	gi|222427679|gb|ACM49849.1|/8.24861e-18/ethylene responsive transcription factor 1a [Prunus salicina]
Unigene24731_All	1553	53	19	10.9459	3.69674	-1.56607	Down	1.67826e-05	0.00075201	GO:0005774//vacuolar membrane	GO:0015238//drug transmembrane transporter activity;GO:0015297//antiporter activity	GO:0006855//drug transmembrane transport	gi|15233127|ref|NP_188806.1|/2.00333e-144/mate efflux domain-containing protein [Arabidopsis thaliana]
Unigene22410_All	1072	55	20	16.4557	5.63732	-1.54551	Down	1.40299e-05	0.000637361	-	GO:0016787//hydrolase activity;GO:0000166//nucleotide binding	GO:0006952//defense response	gi|24461861|gb|AAN62348.1|AF506028_15/1.83171e-124/NBS-LRR type disease resistance protein [Citrus trifoliata]
CL7794.Contig1_All	3913	210	77	17.2131	5.94591	-1.53354	Down	2.18222e-17	3.87357e-15	GO:0009941//chloroplast envelope	-	-	gi|297740159|emb|CBI30341.3|/0/unnamed protein product [Vitis vinifera]
Unigene4555_All	1144	667	247	187.003	65.2391	-1.51925	Down	4.35034e-51	2.08336e-48	-	-	-	gi|224105055|ref|XP_002313669.1|/3.80614e-99/predicted protein [Populus trichocarpa]
CL8480.Contig1_All	3088	279	104	28.9785	10.1764	-1.50976	Down	4.0157e-22	8.87586e-20	-	GO:0005488//binding	-	gi|116309003|emb|CAH66122.1|/5.35681e-113/OSIGBa0146N20.7 [Oryza sativa Indica Group]
Unigene20183_All	2128	1422	534	214.327	75.824	-1.49909	Down	8.1335e-105	7.95595e-102	-	GO:0004497//monooxygenase activity;GO:0005506//iron ion binding;GO:0016705//oxidoreductase activity, acting on paired donors, with incorporation or reduction of molecular oxygen	GO:0008152//metabolic process	gi|296087804|emb|CBI35060.3|/0/unnamed protein product [Vitis vinifera]
CL5738.Contig5_All	431	189	71	140.648	49.7758	-1.49857	Down	2.56576e-15	4.01219e-13	-	-	-	gi|225447663|ref|XP_002275464.1|/2.16666e-19/PREDICTED: uncharacterized protein LOC100252779 [Vitis vinifera]
CL3944.Contig1_All	3674	669	252	58.4031	20.7252	-1.49466	Down	4.72978e-50	2.19643e-47	-	-	-	-
Unigene27631_All	1393	68	26	15.6569	5.63974	-1.4731	Down	3.04776e-06	0.00016388	-	-	-	-
Unigene5960_All	438	60	23	43.9366	15.8669	-1.46941	Down	1.22594e-05	0.000569884	-	-	-	-
CL7531.Contig1_All	1737	304	118	56.1336	20.5267	-1.45136	Down	1.09497e-22	2.45561e-20	-	-	-	gi|255569018|ref|XP_002525479.1|/7.51033e-103/conserved hypothetical protein [Ricinus communis]
CL9606.Contig1_All	1522	131	51	27.6061	10.1249	-1.44707	Down	1.45505e-10	1.56661e-08	GO:0016020//membrane;GO:0009941//chloroplast envelope	-	-	gi|225464559|ref|XP_002272875.1|/1.04978e-173/PREDICTED: uncharacterized membrane protein yjcL [Vitis vinifera]
Unigene14824_All	1423	575	230	129.602	48.8383	-1.40801	Down	1.08156e-39	4.21387e-37	-	-	-	gi|224091544|ref|XP_002309282.1|/3.73974e-134/f-box family protein [Populus trichocarpa]
CL8261.Contig1_All	702	90	37	41.1201	15.9258	-1.36848	Down	3.65208e-07	2.38157e-05	GO:0022627//cytosolic small ribosomal subunit	GO:0003735//structural constituent of ribosome	GO:0000461//endonucleolytic cleavage to generate mature 3'-end of SSU-rRNA from (SSU-rRNA, 5.8S rRNA, LSU-rRNA);GO:0006414//translational elongation;GO:0000447//endonucleolytic cleavage in ITS1 to separate SSU-rRNA from 5.8S rRNA and LSU-rRNA from tricistronic rRNA transcript (SSU-rRNA, 5.8S rRNA, LSU-rRNA)	gi|225432306|ref|XP_002273516.1|/4.08926e-24/PREDICTED: 40S ribosomal protein S21-2 isoform 1 [Vitis vinifera]
CL6302.Contig1_All	7014	85	35	3.88689	1.50779	-1.36618	Down	7.99754e-07	4.90893e-05	-	GO:0003887//DNA-directed DNA polymerase activity;GO:0008026//ATP-dependent helicase activity;GO:0003677//DNA binding;GO:0005524//ATP binding	GO:0006260//DNA replication;GO:0010468//regulation of gene expression;GO:0009640//photomorphogenesis;GO:0006310//DNA recombination	gi|296081899|emb|CBI20904.3|/0/unnamed protein product [Vitis vinifera]
Unigene19601_All	590	116	48	63.0601	24.5825	-1.3591	Down	8.9574e-09	7.65441e-07	-	-	-	-
Unigene26934_All	1513	1014	423	214.955	84.477	-1.34741	Down	2.53156e-64	1.45482e-61	-	-	-	gi|255552235|ref|XP_002517162.1|/3.2365e-99/basic 7S globulin 2 precursor small subunit, putative [Ricinus communis]
CL6675.Contig2_All	1954	69	29	11.3259	4.48447	-1.33662	Down	1.25162e-05	0.000580061	-	-	-	gi|225432856|ref|XP_002283882.1|/7.48344e-139/PREDICTED: uncharacterized protein LOC100251040 isoform 1 [Vitis vinifera]
CL5677.Contig5_All	892	83	35	29.8444	11.8561	-1.33183	Down	1.73412e-06	9.83036e-05	GO:0010598//NAD(P)H dehydrogenase complex (plastoquinone);GO:0009535//chloroplast thylakoid membrane	-	GO:0009773//photosynthetic electron transport in photosystem I	gi|359497630|ref|XP_003635591.1|/1.33495e-26/PREDICTED: uncharacterized protein LOC100854331 [Vitis vinifera]
Unigene3789_All	1078	66	28	19.637	7.84832	-1.32312	Down	2.25426e-05	0.000970387	GO:0005737//cytoplasm;GO:0005886//plasma membrane	-	GO:0009626//plant-type hypersensitive response;GO:0009814//defense response, incompatible interaction	gi|224566936|gb|ACN56759.1|/3.41399e-78/disease resistance protein RPP13 variant [Arabidopsis thaliana]
CL9953.Contig2_All	285	66	28	74.2759	29.6859	-1.32312	Down	2.25426e-05	0.000971297	-	-	-	-
CL54.Contig2_All	1493	69	30	14.8231	6.07154	-1.28771	Down	2.19244e-05	0.000947324	-	-	-	gi|255541662|ref|XP_002511895.1|/4.70501e-10/conserved hypothetical protein [Ricinus communis]
CL169.Contig1_All	3410	399	175	37.529	15.5068	-1.27511	Down	2.64372e-24	6.49959e-22	GO:0016021//integral to membrane	-	-	gi|225462048|ref|XP_002268936.1|/2.7537e-150/PREDICTED: probable amino acid permease 7 [Vitis vinifera]
Unigene4566_All	1238	205	90	53.1107	21.9664	-1.2737	Down	3.37038e-13	4.59792e-11	-	-	-	-
CL7382.Contig4_All	1475	79	35	17.1785	7.1699	-1.26057	Down	7.83556e-06	0.000380795	-	-	-	gi|359491338|ref|XP_002267724.2|/1.51247e-93/PREDICTED: uncharacterized protein LOC100265726, partial [Vitis vinifera]
Unigene19461_All	915	451	200	158.09	66.0459	-1.2592	Down	9.14542e-27	2.44449e-24	-	-	-	-
CL9803.Contig1_All	1428	340	153	76.3659	32.3743	-1.23808	Down	4.56534e-20	9.41197e-18	-	GO:0005515//protein binding	-	gi|255550193|ref|XP_002516147.1|/9.76685e-66/conserved hypothetical protein [Ricinus communis]
Unigene4010_All	1477	75	34	16.2866	6.95562	-1.22743	Down	2.00906e-05	0.000874664	-	-	-	gi|255564367|ref|XP_002523180.1|/2.72723e-26/hypothetical protein RCOM_1336590 [Ricinus communis]
Unigene17999_All	977	165	75	54.1674	23.1955	-1.22358	Down	2.53666e-10	2.62659e-08	-	-	-	gi|14586968|gb|AAK70406.1|AF369930_1/2.24147e-33/pol polyprotein [Citrus x paradisi]
Unigene4440_All	1033	217	99	67.3765	28.9582	-1.21827	Down	4.7593e-13	6.39778e-11	GO:0005887//integral to plasma membrane	GO:0008515//sucrose transmembrane transporter activity	GO:0015770//sucrose transport	gi|255540123|ref|XP_002511126.1|/7.0386e-102/conserved hypothetical protein [Ricinus communis]
Unigene23534_All	949	186	86	62.8631	27.3823	-1.19897	Down	3.85404e-11	4.42964e-09	-	-	-	gi|255569018|ref|XP_002525479.1|/1.76249e-64/conserved hypothetical protein [Ricinus communis]
CL3937.Contig2_All	1127	116	54	33.0129	14.4779	-1.18917	Down	2.21896e-07	1.50464e-05	-	-	-	-
CL1002.Contig1_All	1362	81	38	19.0747	8.43031	-1.178	Down	1.78113e-05	0.000789639	-	-	-	gi|255553253|ref|XP_002517669.1|/5.42645e-26/conserved hypothetical protein [Ricinus communis]
Unigene20228_All	298	87	41	93.638	41.5724	-1.17147	Down	9.49336e-06	0.000452747	-	-	GO:0048367//shoot development	gi|225423881|ref|XP_002281540.1|/1.87933e-15/PREDICTED: uncharacterized protein LOC100261046 [Vitis vinifera]
CL4856.Contig1_All	2667	106	50	12.7477	5.6648	-1.17014	Down	1.02327e-06	6.09373e-05	GO:0005618//cell wall	GO:0042802//identical protein binding;GO:0004252//serine-type endopeptidase activity;GO:0032440//2-alkenal reductase [NAD(P)] activity	GO:0009733//response to auxin stimulus;GO:0006508//proteolysis;GO:0043086//negative regulation of catalytic activity;GO:0055114//oxidation-reduction process;GO:0010102//lateral root morphogenesis	gi|225447456|ref|XP_002266728.1|/0/PREDICTED: subtilisin-like protease [Vitis vinifera]
Unigene12834_All	1138	426	201	120.065	53.3692	-1.16973	Down	9.3971e-23	2.12819e-20	GO:0009507//chloroplast	-	-	gi|255553727|ref|XP_002517904.1|/4.60885e-89/conserved hypothetical protein [Ricinus communis]
Unigene22749_All	1042	180	85	55.4056	24.6484	-1.16854	Down	1.89122e-10	1.98963e-08	-	GO:0046872//metal ion binding;GO:0004842//ubiquitin-protein ligase activity	GO:0016567//protein ubiquitination	gi|224116596|ref|XP_002331879.1|/3.03927e-68/predicted protein [Populus trichocarpa]
Unigene30151_All	319	91	43	91.4955	40.7301	-1.16761	Down	6.24494e-06	0.000311394	-	-	-	-
CL6714.Contig1_All	672	169	80	80.6615	35.9714	-1.16503	Down	7.43072e-10	7.3784e-08	-	-	-	-
Unigene7114_All	452	111	53	78.765	35.4303	-1.15257	Down	7.7473e-07	4.76806e-05	-	-	-	-
Unigene22093_All	859	90	43	33.6046	15.1256	-1.15167	Down	8.84116e-06	0.000425171	-	-	-	-
Unigene1029_All	682	96	46	45.1477	20.3803	-1.14748	Down	4.7133e-06	0.000243198	-	-	-	-
CL3153.Contig2_All	1472	98	47	21.3534	9.64778	-1.1462	Down	3.82284e-06	0.000200401	GO:0016020//membrane	GO:0016829//lyase activity	-	gi|345104285|gb|AEN70964.1|/0/pectate lyase [Gossypium laxum]
Unigene10650_All	1547	136	66	28.1967	12.8911	-1.12915	Down	7.30952e-08	5.34257e-06	-	GO:0003676//nucleic acid binding	GO:0006259//DNA metabolic process	gi|109391001|emb|CAJ09951.2|/1.79845e-153/putative gag-pol polyprotein [Citrus sinensis]
Unigene24639_All	491	90	44	58.7909	27.0775	-1.1185	Down	1.42106e-05	0.000644934	-	-	-	-
Unigene15222_All	945	96	47	32.5828	15.0281	-1.11645	Down	7.55782e-06	0.000368857	-	-	-	-
CL1859.Contig1_All	1318	482	236	117.295	54.1046	-1.11632	Down	8.34928e-24	1.98886e-21	-	-	-	gi|255538626|ref|XP_002510378.1|/9.27806e-07/conserved hypothetical protein [Ricinus communis]
Unigene23472_All	1719	248	122	46.2727	21.4448	-1.10954	Down	7.2065e-13	9.60324e-11	-	-	-	-
Unigene9729_All	880	249	123	90.754	42.2338	-1.10356	Down	8.15082e-13	1.0768e-10	-	-	-	gi|255544121|ref|XP_002513123.1|/1.84671e-73/conserved hypothetical protein [Ricinus communis]
Unigene26069_All	1013	168	83	53.1923	24.7574	-1.10335	Down	4.21808e-09	3.83245e-07	-	-	-	-
CL4650.Contig2_All	703	107	53	48.8177	22.7802	-1.09962	Down	2.99934e-06	0.000162035	-	GO:0003677//DNA binding;GO:0046983//protein dimerization activity	-	gi|224118994|ref|XP_002331299.1|/9.75905e-08/predicted protein [Populus trichocarpa]
Unigene30016_All	396	162	81	131.211	61.8055	-1.08608	Down	1.22871e-08	1.02894e-06	-	-	-	-
CL9616.Contig1_All	1248	268	134	68.8762	32.4435	-1.08608	Down	2.27268e-13	3.12827e-11	-	-	-	gi|359473206|ref|XP_002263883.2|/2.04263e-117/PREDICTED: F-box/kelch-repeat protein At1g23390 [Vitis vinifera]
Unigene18891_All	930	115	58	39.661	18.8444	-1.07359	Down	2.03432e-06	0.000113917	-	-	-	-
Unigene15733_All	733	220	111	96.2648	45.7569	-1.07302	Down	4.83624e-11	5.51715e-09	GO:0009522//photosystem I;GO:0009507//chloroplast	-	GO:0009768//photosynthesis, light harvesting in photosystem I	gi|224104879|ref|XP_002313603.1|/3.45761e-45/predicted protein [Populus trichocarpa]
CL5836.Contig1_All	3692	95	48	8.25298	3.92841	-1.07097	Down	1.6616e-05	0.000747461	GO:0005634//nucleus;GO:0009536//plastid	GO:0005524//ATP binding;GO:0004674//protein serine/threonine kinase activity	GO:0006468//protein phosphorylation	gi|359472695|ref|XP_002279073.2|/0/PREDICTED: uncharacterized protein LOC100247382 [Vitis vinifera]
Unigene23009_All	1266	164	83	41.5489	19.8099	-1.06859	Down	1.55288e-08	1.27486e-06	-	-	-	-
Unigene4461_All	2048	2665	1352	417.365	199.473	-1.06512	Down	7.18532e-115	7.86519e-112	-	-	-	gi|224065838|ref|XP_002301971.1|/5.65663e-44/predicted protein [Populus trichocarpa]
CL7013.Contig2_All	1307	122	62	29.9387	14.3335	-1.06262	Down	1.21981e-06	7.14387e-05	-	-	-	gi|225431364|ref|XP_002278653.1|/1.80326e-87/PREDICTED: ganglioside-induced differentiation-associated protein 2 [Vitis vinifera]
CL3069.Contig1_All	1323	218	111	52.8501	25.3513	-1.05985	Down	9.164e-11	1.01033e-08	-	GO:0004867//serine-type endopeptidase inhibitor activity	GO:0009611//response to wounding	gi|26224744|gb|AAN76363.1|/4.02803e-18/type I proteinase inhibitor-like protein [Citrus x paradisi]
Unigene13343_All	1263	744	379	188.938	90.672	-1.05918	Down	4.6466e-33	1.50439e-30	GO:0031969//chloroplast membrane;GO:0009570//chloroplast stroma	GO:0016671//oxidoreductase activity, acting on a sulfur group of donors, disulfide as acceptor;GO:0009055//electron carrier activity;GO:0015035//protein disulfide oxidoreductase activity	GO:0045454//cell redox homeostasis;GO:0006662//glycerol ether metabolic process	gi|255547363|ref|XP_002514739.1|/4.82914e-98/Thioredoxin II, putative [Ricinus communis]
Unigene24468_All	1884	371	189	63.16	30.3122	-1.05911	Down	2.81492e-17	4.93943e-15	-	-	-	gi|357484943|ref|XP_003612759.1|/3.94889e-37/Nbs-lrr resistance protein [Medicago truncatula]
Unigene23960_All	2579	1808	923	224.852	108.14	-1.05607	Down	1.77641e-77	1.1836e-74	GO:0005622//intracellular	GO:0004629//phospholipase C activity;GO:0008270//zinc ion binding;GO:0004674//protein serine/threonine kinase activity;GO:0005524//ATP binding	GO:0016192//vesicle-mediated transport;GO:0006629//lipid metabolic process;GO:0006468//protein phosphorylation;GO:0035556//intracellular signal transduction;GO:0006886//intracellular protein transport	gi|255553905|ref|XP_002517993.1|/0/vacuolar membrane protein pep3, putative [Ricinus communis]
Unigene21610_All	1392	313	160	72.1197	34.7311	-1.05417	Down	1.04068e-14	1.55339e-12	-	-	-	-
Unigene24096_All	529	99	51	60.0245	29.1308	-1.04301	Down	1.68966e-05	0.000756384	-	-	-	-
Unigene20472_All	1140	186	96	52.3308	25.4451	-1.04027	Down	3.78216e-09	3.46377e-07	GO:0005634//nucleus	GO:0004872//receptor activity	GO:0080040//positive regulation of cellular response to phosphate starvation	gi|225445503|ref|XP_002285199.1|/2.87811e-115/PREDICTED: SPX domain-containing protein 2 isoform 1 [Vitis vinifera]
Unigene389_All	639	180	93	90.3484	43.9764	-1.03877	Down	7.02154e-09	6.12539e-07	-	-	-	-
Unigene20890_All	1174	359	187	98.0788	48.1294	-1.02702	Down	5.12402e-16	8.38333e-14	-	-	-	-
Unigene15328_All	1359	376	196	88.7396	43.5787	-1.02596	Down	1.11814e-16	1.88297e-14	-	-	-	gi|225468409|ref|XP_002263191.1|/5.12355e-109/PREDICTED: uncharacterized protein LOC100261530 [Vitis vinifera]
CL2022.Contig2_All	1570	219	115	44.7397	22.1328	-1.01537	Down	3.60408e-10	3.69029e-08	GO:0005829//cytosol;GO:0009506//plasmodesma;GO:0005634//nucleus;GO:0005886//plasma membrane	GO:0005515//protein binding	-	gi|255556005|ref|XP_002519037.1|/3.38431e-115/Stem-specific protein TSJT1, putative [Ricinus communis]
Unigene24094_All	2392	253	133	33.9241	16.8007	-1.01379	Down	1.67265e-11	1.98703e-09	GO:0005634//nucleus;GO:0005829//cytosol;GO:0009536//plastid;GO:0005739//mitochondrion	GO:0003700//sequence-specific DNA binding transcription factor activity;GO:0003677//DNA binding	GO:0006355//regulation of transcription, DNA-dependent	gi|255572912|ref|XP_002527387.1|/4.55328e-24/DNA binding protein, putative [Ricinus communis]
CL2428.Contig1_All	2514	367	194	46.822	23.3171	-1.0058	Down	7.7281e-16	1.24664e-13	-	-	-	gi|224127318|ref|XP_002329248.1|/1.04102e-135/predicted protein [Populus trichocarpa]
Unigene1812_All	648	277	147	137.105	68.5456	-1.00015	Down	3.25086e-12	4.15153e-10	-	-	-	-

## Sheet: 24h-VS-0h.GeneDiffExpFilter
GeneID	Gene_length	0d-Expression	1d-Expression	0d-RPKM	1d-RPKM	log2 Ratio(1d/0d)	Up-Down-Regulation(1d/0d)	P-value	FDR	GO Component	GO Function	GO Process	Blast nr
Unigene20109_All	665	0	677	0.001	294.493	18.1679	Up	1.02689e-189	5.57471e-187	-	-	GO:0050896//response to stimulus	gi|224105547|ref|XP_002313851.1|/1.87475e-28/AP2/ERF domain-containing transcription factor [Populus trichocarpa]
Unigene20110_All	283	0	186	0.001	190.123	17.5366	Up	1.2384e-52	1.9177e-50	GO:0005634//nucleus	GO:0003700//sequence-specific DNA binding transcription factor activity;GO:0003677//DNA binding	GO:0006355//regulation of transcription, DNA-dependent	gi|292668993|gb|ADE41151.1|/3.02662e-29/AP2 domain class transcription factor [Malus x domestica]
Unigene8551_All	870	0	342	0.001	113.714	16.7951	Up	3.46358e-96	1.00978e-93	-	-	-	gi|255541486|ref|XP_002511807.1|/5.14812e-44/conserved hypothetical protein [Ricinus communis]
Unigene9103_All	754	0	250	0.001	95.9129	16.5494	Up	1.67813e-70	3.72104e-68	-	-	-	-
Unigene10908_All	223	0	58	0.001	75.237	16.1992	Up	6.74426e-17	3.53531e-15	-	-	-	-
Unigene17849_All	282	0	58	0.001	59.4959	15.8605	Up	6.74426e-17	3.53924e-15	-	-	-	-
Unigene12500_All	793	0	154	0.001	56.1766	15.7777	Up	1.06385e-43	1.38037e-41	-	-	-	-
CL5878.Contig1_All	296	0	56	0.001	54.7274	15.74	Up	2.43956e-16	1.2323e-14	-	-	-	-
Unigene22536_All	994	0	180	0.001	52.3835	15.6768	Up	5.86126e-51	8.81616e-49	-	-	-	gi|255560459|ref|XP_002521244.1|/4.57784e-10/conserved hypothetical protein [Ricinus communis]
Unigene22535_All	266	0	48	0.001	52.1997	15.6718	Up	4.17652e-14	1.78999e-12	-	-	-	-
CL5428.Contig1_All	1314	0	232	0.001	51.0741	15.6403	Up	1.77915e-65	3.53063e-63	-	-	-	-
Unigene4581_All	409	0	72	0.001	50.9234	15.636	Up	8.32342e-21	5.31956e-19	-	-	-	gi|342161739|gb|AEL16646.1|/1.03695e-11/MADS-box protein AGL15 [Dimocarpus longan]
Unigene31210_All	251	0	44	0.001	50.7092	15.63	Up	5.46472e-13	2.17438e-11	-	-	-	-
Unigene7460_All	350	0	60	0.001	49.5897	15.5978	Up	1.86448e-17	1.00639e-15	-	-	-	-
Unigene11569_All	283	0	45	0.001	45.9975	15.4893	Up	2.87328e-13	1.16685e-11	-	-	-	-
Unigene22763_All	376	0	57	0.001	43.8526	15.4204	Up	1.28269e-16	6.62093e-15	-	-	-	-
Unigene4931_All	508	0	77	0.001	43.8465	15.4202	Up	3.34474e-22	2.28614e-20	-	-	-	-
Unigene10570_All	453	0	68	0.001	43.4229	15.4062	Up	1.08906e-19	6.62841e-18	-	-	-	-
Unigene178_All	1084	0	161	0.001	42.964	15.3908	Up	1.18185e-45	1.58577e-43	-	-	-	-
Unigene8228_All	220	0	32	0.001	42.0761	15.3607	Up	1.22412e-09	3.55348e-08	-	-	-	-
Unigene11426_All	844	0	118	0.001	40.4434	15.3036	Up	1.19578e-33	1.24398e-31	-	-	-	-
Unigene6775_All	444	0	62	0.001	40.394	15.3019	Up	5.15444e-18	2.88783e-16	-	-	-	-
Unigene10661_All	211	0	27	0.001	37.016	15.1759	Up	3.04624e-08	7.50516e-07	-	-	-	-
Unigene3717_All	266	0	34	0.001	36.9748	15.1743	Up	3.38414e-10	1.04262e-08	-	-	-	gi|356513983|ref|XP_003525687.1|/5.66471e-07/PREDICTED: uncharacterized protein LOC100783889 [Glycine max]
Unigene30779_All	238	0	29	0.001	35.2476	15.1052	Up	8.42148e-09	2.21586e-07	-	-	-	-
Unigene19967_All	679	0	79	0.001	33.6562	15.0386	Up	9.24666e-23	6.47952e-21	-	-	GO:0071456//cellular response to hypoxia	gi|225446076|ref|XP_002272519.1|/3.58409e-30/PREDICTED: uncharacterized protein LOC100264996 [Vitis vinifera]
Unigene18690_All	267	0	31	0.001	33.586	15.0356	Up	2.32816e-09	6.51416e-08	-	-	-	-
Unigene15028_All	586	0	68	0.001	33.5675	15.0348	Up	1.08906e-19	6.63697e-18	-	-	-	-
Unigene32468_All	520	0	60	0.001	33.3777	15.0266	Up	1.86448e-17	1.00525e-15	-	-	-	-
Unigene11648_All	517	0	59	0.001	33.0118	15.0107	Up	3.54606e-17	1.89243e-15	-	-	-	-
Unigene10300_All	377	0	42	0.001	32.2267	14.976	Up	1.97671e-12	7.48678e-11	-	-	-	-
Unigene10035_All	216	0	24	0.001	32.1415	14.9721	Up	2.0957e-07	4.56339e-06	-	-	-	-
Unigene6738_All	712	0	79	0.001	32.0963	14.9701	Up	9.24666e-23	6.46992e-21	-	GO:0046872//metal ion binding;GO:0016491//oxidoreductase activity	-	gi|255548515|ref|XP_002515314.1|/5.42122e-48/conserved hypothetical protein [Ricinus communis]
Unigene11374_All	979	0	108	0.001	31.9116	14.9618	Up	7.4051e-31	6.91191e-29	GO:0000145//exocyst	-	GO:0006904//vesicle docking involved in exocytosis	gi|225439838|ref|XP_002274342.1|/8.53394e-94/PREDICTED: uncharacterized protein LOC100267121 [Vitis vinifera]
Unigene16928_All	228	0	24	0.001	30.4498	14.8941	Up	2.0957e-07	4.54871e-06	-	-	-	gi|351727737|ref|NP_001237171.1|/3.66458e-11/uncharacterized protein LOC100500381 [Glycine max]
Unigene17152_All	410	0	43	0.001	30.3384	14.8889	Up	1.03933e-12	4.04014e-11	-	-	-	-
CL4884.Contig1_All	776	0	81	0.001	30.1948	14.882	Up	2.55628e-23	1.84607e-21	-	-	-	gi|353685482|gb|AER13159.1|/9.10795e-55/putative Ty-1 copia retrotransposon [Phaseolus vulgaris]
Unigene16929_All	355	0	37	0.001	30.1496	14.8799	Up	4.91908e-11	1.65006e-09	-	-	-	gi|359492891|ref|XP_002284055.2|/1.22083e-14/PREDICTED: uncharacterized protein LOC100245494 [Vitis vinifera]
Unigene30528_All	344	0	35	0.001	29.4319	14.8451	Up	1.77934e-10	5.6326e-09	-	-	-	-
Unigene23840_All	777	0	77	0.001	28.6667	14.8071	Up	3.34474e-22	2.28945e-20	-	-	-	-
Unigene30570_All	333	0	33	0.001	28.6667	14.8071	Up	6.4363e-10	1.92032e-08	-	-	-	-
Unigene4562_All	739	0	73	0.001	28.575	14.8025	Up	4.37636e-21	2.82757e-19	-	-	-	gi|255556149|ref|XP_002519109.1|/1.64911e-34/conserved hypothetical protein [Ricinus communis]
Unigene17154_All	681	0	67	0.001	28.4601	14.7967	Up	2.0713e-19	1.2542e-17	GO:0005622//intracellular	-	-	gi|359494894|ref|XP_003634864.1|/4.50721e-40/PREDICTED: RNA polymerase II C-terminal domain phosphatase-like 4-like [Vitis vinifera]
Unigene10403_All	295	0	29	0.001	28.437	14.7955	Up	8.42148e-09	2.21216e-07	-	-	-	-
Unigene3612_All	568	0	55	0.001	28.0106	14.7737	Up	4.6398e-16	2.29464e-14	-	-	-	-
Unigene3547_All	966	0	93	0.001	27.8493	14.7654	Up	1.14117e-26	9.35723e-25	GO:0016020//membrane;GO:0005634//nucleus	GO:0005484//SNAP receptor activity;GO:0016779//nucleotidyltransferase activity	GO:0006944//cellular membrane fusion;GO:0009409//response to cold;GO:0009058//biosynthetic process;GO:0016192//vesicle-mediated transport;GO:0006886//intracellular protein transport	gi|255561104|ref|XP_002521564.1|/8.63976e-115/syntaxin, putative [Ricinus communis]
Unigene30377_All	324	0	31	0.001	27.6774	14.7564	Up	2.32816e-09	6.53351e-08	-	-	-	gi|224144535|ref|XP_002325324.1|/3.23101e-07/cytochrome P450 [Populus trichocarpa]
CL9387.Contig1_All	252	0	24	0.001	27.5498	14.7498	Up	2.0957e-07	4.55289e-06	-	-	-	-
Unigene6962_All	211	0	20	0.001	27.4193	14.7429	Up	2.74208e-06	4.9224e-05	GO:0005886//plasma membrane	GO:0015416//organic phosphonate transmembrane-transporting ATPase activity;GO:0005524//ATP binding	GO:0000302//response to reactive oxygen species;GO:0006855//drug transmembrane transport;GO:0006200//ATP catabolic process	gi|357510969|ref|XP_003625773.1|/6.98699e-26/ABC transporter G family member [Medicago truncatula]
Unigene10850_All	403	0	38	0.001	27.2764	14.7354	Up	2.5864e-11	8.85828e-10	-	-	-	-
CL8664.Contig1_All	387	0	36	0.001	26.9091	14.7158	Up	9.3556e-11	3.07064e-09	GO:0048046//apoplast;GO:0005618//cell wall	GO:0004553//hydrolase activity, hydrolyzing O-glycosyl compounds;GO:0016762//xyloglucan:xyloglucosyl transferase activity	GO:0006073//cellular glucan metabolic process	gi|29500891|emb|CAD87535.1|/2.20521e-40/putative xyloglucan endotransglycosylase [Cucumis sativus]
Unigene7375_All	208	0	19	0.001	26.424	14.6896	Up	5.21518e-06	8.88575e-05	-	-	-	-
Unigene20676_All	233	0	21	0.001	26.0718	14.6702	Up	1.44176e-06	2.71942e-05	-	-	-	-
Unigene14855_All	269	0	24	0.001	25.8088	14.6556	Up	2.0957e-07	4.55499e-06	-	-	-	-
Unigene16872_All	629	0	56	0.001	25.7541	14.6525	Up	2.43956e-16	1.23495e-14	-	-	-	-
Unigene10024_All	405	0	36	0.001	25.7132	14.6502	Up	9.3556e-11	3.06425e-09	-	-	-	-
Unigene8640_All	643	0	56	0.001	25.1933	14.6208	Up	2.43956e-16	1.23362e-14	GO:0016023//cytoplasmic membrane-bounded vesicle	GO:0047213//anthocyanidin 3-O-glucosyltransferase activity;GO:0047893//flavonol 3-O-glucosyltransferase activity;GO:0010294//abscisic acid glucosyltransferase activity;GO:0080043//quercetin 3-O-glucosyltransferase activity;GO:0080044//quercetin 7-O-glucosyltransferase activity	GO:0032940//secretion by cell;GO:0051707//response to other organism;GO:0051555//flavonol biosynthetic process	gi|255555397|ref|XP_002518735.1|/3.06804e-26/UDP-glucosyltransferase, putative [Ricinus communis]
Unigene10864_All	647	0	56	0.001	25.0376	14.6118	Up	2.43956e-16	1.23099e-14	-	-	-	gi|8778610|gb|AAF79618.1|AC027665_19/9.62749e-32/F5M15.26 [Arabidopsis thaliana]
Unigene5904_All	308	0	26	0.001	24.4192	14.5757	Up	5.79366e-08	1.36681e-06	-	-	-	-
Unigene318_All	628	0	53	0.001	24.4132	14.5754	Up	1.67832e-15	7.99063e-14	-	-	-	-
Unigene11424_All	748	0	63	0.001	24.3639	14.5725	Up	2.71016e-18	1.54777e-16	-	-	-	gi|259121377|gb|ACV92008.1|/2.78298e-37/WRKY transcription factor 6 [(Populus tomentosa x P. bolleana) x P. tomentosa]
Unigene5306_All	250	0	21	0.001	24.2989	14.5686	Up	1.44176e-06	2.72486e-05	-	-	-	-
Unigene31484_All	204	0	17	0.001	24.1061	14.5571	Up	1.88645e-05	0.000286301	-	-	-	-
Unigene32191_All	468	0	39	0.001	24.1061	14.5571	Up	1.3599e-11	4.77888e-10	-	-	-	-
Unigene10376_All	422	0	35	0.001	23.9919	14.5503	Up	1.77934e-10	5.64774e-09	-	-	-	-
Unigene21190_All	556	0	46	0.001	23.9327	14.5467	Up	1.51074e-13	6.2371e-12	-	GO:0046872//metal ion binding;GO:0004478//methionine adenosyltransferase activity;GO:0005524//ATP binding	GO:0006556//S-adenosylmethionine biosynthetic process;GO:0006730//one-carbon metabolic process	gi|297744048|emb|CBI37018.3|/2.92513e-65/unnamed protein product [Vitis vinifera]
Unigene19326_All	328	0	27	0.001	23.8121	14.5394	Up	3.04624e-08	7.49343e-07	-	-	-	-
Unigene31782_All	246	0	20	0.001	23.5181	14.5215	Up	2.74208e-06	4.92428e-05	-	-	-	-
Unigene17153_All	309	0	25	0.001	23.404	14.5145	Up	1.1019e-07	2.50445e-06	-	-	-	gi|15226925|ref|NP_178335.1|/1.64115e-06/Haloacid dehalogenase-like hydrolase-like protein [Arabidopsis thaliana]
Unigene3498_All	273	0	22	0.001	23.3114	14.5087	Up	7.58062e-07	1.5229e-05	-	-	-	-
Unigene4060_All	674	0	53	0.001	22.747	14.4734	Up	1.67832e-15	7.98258e-14	-	-	-	gi|225462683|ref|XP_002265607.1|/1.32287e-08/PREDICTED: arabinogalactan peptide 20 [Vitis vinifera]
Unigene23831_All	523	0	41	0.001	22.6772	14.469	Up	3.75952e-12	1.3872e-10	-	-	-	-
Unigene31419_All	231	0	18	0.001	22.5408	14.4602	Up	9.91874e-06	0.000159776	-	-	-	-
Unigene10108_All	475	0	37	0.001	22.5329	14.4597	Up	4.91908e-11	1.65123e-09	-	-	-	-
Unigene10871_All	455	0	35	0.001	22.2518	14.4416	Up	1.77934e-10	5.64395e-09	-	-	-	-
Unigene11318_All	419	0	32	0.001	22.0925	14.4313	Up	1.22412e-09	3.56005e-08	-	-	-	gi|297743473|emb|CBI36340.3|/1.33486e-16/unnamed protein product [Vitis vinifera]
Unigene32237_All	409	0	31	0.001	21.9254	14.4203	Up	2.32816e-09	6.52576e-08	-	-	-	-
Unigene9227_All	652	0	49	0.001	21.7399	14.4081	Up	2.19598e-14	9.60335e-13	-	-	GO:0009863//salicylic acid mediated signaling pathway;GO:0009814//defense response, incompatible interaction	gi|356569943|ref|XP_003553153.1|/2.0359e-80/PREDICTED: protein NDR1-like [Glycine max]
Unigene20655_All	253	0	19	0.001	21.7241	14.407	Up	5.21518e-06	8.85699e-05	-	-	-	-
Unigene20224_All	508	0	38	0.001	21.6385	14.4013	Up	2.5864e-11	8.87759e-10	-	GO:0004713//protein tyrosine kinase activity;GO:0005524//ATP binding	GO:0006468//protein phosphorylation	gi|255546809|ref|XP_002514463.1|/4.34326e-19/electron transporter, putative [Ricinus communis]
Unigene14162_All	403	0	30	0.001	21.534	14.3943	Up	4.42792e-09	1.2019e-07	-	-	-	-
Unigene11087_All	231	0	17	0.001	21.2885	14.3778	Up	1.88645e-05	0.000285842	-	-	-	-
Unigene31094_All	477	0	35	0.001	21.2255	14.3735	Up	1.77934e-10	5.63638e-09	-	-	-	gi|224101385|ref|XP_002312257.1|/1.41431e-63/SET domain protein [Populus trichocarpa]
Unigene31729_All	249	0	18	0.001	20.9113	14.352	Up	9.91874e-06	0.000160377	-	-	-	gi|255560351|ref|XP_002521191.1|/4.68497e-14/conserved hypothetical protein [Ricinus communis]
Unigene820_All	295	0	21	0.001	20.5923	14.3298	Up	1.44176e-06	2.72595e-05	-	-	-	-
Unigene7089_All	794	0	56	0.001	20.4021	14.3164	Up	2.43956e-16	1.23627e-14	GO:0016021//integral to membrane	GO:0008559//xenobiotic-transporting ATPase activity;GO:0005524//ATP binding;GO:0015440//peptide-transporting ATPase activity	GO:0055085//transmembrane transport;GO:0006200//ATP catabolic process	gi|224132530|ref|XP_002321339.1|/8.47975e-104/multidrug/pheromone exporter, MDR family, ABC transporter family [Populus trichocarpa]
Unigene32253_All	256	0	18	0.001	20.3395	14.312	Up	9.91874e-06	0.000160049	-	-	-	-
Unigene5063_All	259	0	18	0.001	20.1039	14.2952	Up	9.91874e-06	0.000160213	-	-	-	-
Unigene32804_All	216	0	15	0.001	20.0884	14.2941	Up	6.82372e-05	0.000905293	-	-	-	gi|297745985|emb|CBI16041.3|/9.43589e-15/unnamed protein product [Vitis vinifera]
Unigene1713_All	452	0	31	0.001	19.8395	14.2761	Up	2.32816e-09	6.51802e-08	-	-	-	-
Unigene8546_All	423	0	29	0.001	19.832	14.2755	Up	8.42148e-09	2.21093e-07	-	-	-	gi|255583397|ref|XP_002532458.1|/2.65675e-33/conserved hypothetical protein [Ricinus communis]
Unigene7537_All	219	0	15	0.001	19.8132	14.2742	Up	6.82372e-05	0.000904531	-	-	-	gi|53680932|gb|AAU89653.1|/4.81993e-19/resistance protein-like protein, partial [Citrus trifoliata]
Unigene30670_All	220	0	15	0.001	19.7232	14.2676	Up	6.82372e-05	0.000907843	-	-	-	-
Unigene16699_All	251	0	17	0.001	19.5922	14.258	Up	1.88645e-05	0.000287224	-	-	-	-
Unigene12031_All	355	0	24	0.001	19.5565	14.2554	Up	2.0957e-07	4.55919e-06	-	-	-	-
Unigene30468_All	252	0	17	0.001	19.5145	14.2523	Up	1.88645e-05	0.000286947	-	-	-	-
Unigene17481_All	258	0	17	0.001	19.0606	14.2183	Up	1.88645e-05	0.000287595	-	-	-	-
Unigene33311_All	228	0	15	0.001	19.0311	14.2161	Up	6.82372e-05	0.000907077	-	-	-	-
Unigene31698_All	412	0	27	0.001	18.9572	14.2105	Up	3.04624e-08	7.50125e-07	-	-	-	-
Unigene30486_All	229	0	15	0.001	18.948	14.2098	Up	6.82372e-05	0.000907332	-	-	-	-
Unigene4081_All	535	0	35	0.001	18.9244	14.208	Up	1.77934e-10	5.65154e-09	-	-	-	-
Unigene31913_All	339	0	22	0.001	18.7729	14.1964	Up	7.58062e-07	1.51902e-05	-	-	-	-
CL3291.Contig1_All	267	0	17	0.001	18.4181	14.1688	Up	1.88645e-05	0.000286209	GO:0016023//cytoplasmic membrane-bounded vesicle;GO:0005886//plasma membrane	GO:0004872//receptor activity;GO:0005524//ATP binding;GO:0004713//protein tyrosine kinase activity;GO:0004683//calmodulin-dependent protein kinase activity	GO:0006468//protein phosphorylation;GO:0010942//positive regulation of cell death;GO:0007169//transmembrane receptor protein tyrosine kinase signaling pathway;GO:0031349//positive regulation of defense response;GO:0060862//negative regulation of floral organ abscission	gi|24421095|dbj|BAC07504.2|/7.07664e-34/receptor-like protein kinase [Nicotiana tabacum]
Unigene5199_All	285	0	18	0.001	18.2699	14.1572	Up	9.91874e-06	0.000160542	GO:0005634//nucleus	GO:0003700//sequence-specific DNA binding transcription factor activity;GO:0003677//DNA binding	GO:0006355//regulation of transcription, DNA-dependent	gi|111218108|gb|ABH08746.1|/4.98882e-32/CBF/DREB-like transcription factor 1 [Citrus trifoliata]
Unigene13900_All	523	0	33	0.001	18.2524	14.1558	Up	6.4363e-10	1.91911e-08	-	GO:0016757//transferase activity, transferring glycosyl groups	GO:0009058//biosynthetic process	gi|297745985|emb|CBI16041.3|/6.52666e-50/unnamed protein product [Vitis vinifera]
Unigene3785_All	650	0	41	0.001	18.2465	14.1553	Up	3.75952e-12	1.38829e-10	-	-	-	-
Unigene34258_All	254	0	16	0.001	18.2219	14.1534	Up	3.58784e-05	0.000508564	-	-	-	-
Unigene15877_All	321	0	20	0.001	18.0233	14.1376	Up	2.74208e-06	4.90934e-05	-	-	-	-
Unigene9448_All	273	0	17	0.001	18.0133	14.1368	Up	1.88645e-05	0.000287317	-	GO:0004872//receptor activity;GO:0004713//protein tyrosine kinase activity;GO:0005524//ATP binding	GO:0006468//protein phosphorylation	gi|255585148|ref|XP_002533279.1|/5.78359e-28/serine-threonine protein kinase, plant-type, putative [Ricinus communis]
Unigene31810_All	241	0	15	0.001	18.0046	14.1361	Up	6.82372e-05	0.00090938	-	-	-	-
Unigene9019_All	822	0	51	0.001	17.9476	14.1315	Up	6.07086e-15	2.74906e-13	-	-	-	-
Unigene31895_All	242	0	15	0.001	17.9302	14.1301	Up	6.82372e-05	0.000908611	-	-	-	-
Unigene19232_All	307	0	19	0.001	17.9029	14.1279	Up	5.21518e-06	8.86018e-05	-	-	-	-
CL9562.Contig1_All	453	0	28	0.001	17.88	14.1261	Up	1.60168e-08	4.05834e-07	-	-	-	-
CL7752.Contig1_All	486	0	30	0.001	17.8564	14.1242	Up	4.42792e-09	1.20259e-07	-	-	-	gi|87241269|gb|ABD33127.1|/2.4724e-10/Hemopexin [Medicago truncatula]
Unigene33398_All	260	0	16	0.001	17.8014	14.1197	Up	3.58784e-05	0.000511018	-	-	-	-
Unigene6934_All	504	0	31	0.001	17.7926	14.119	Up	2.32816e-09	6.52189e-08	-	-	-	-
Unigene8227_All	342	0	21	0.001	17.7624	14.1165	Up	1.44176e-06	2.7205e-05	-	-	-	-
Unigene20840_All	441	0	27	0.001	17.7106	14.1123	Up	3.04624e-08	7.49734e-07	-	-	-	-
Unigene11570_All	327	0	20	0.001	17.6925	14.1109	Up	2.74208e-06	4.93365e-05	-	-	-	-
Unigene6802_All	975	0	59	0.001	17.5047	14.0955	Up	3.54606e-17	1.8903e-15	GO:0016021//integral to membrane	GO:0004707//MAP kinase activity;GO:0004872//receptor activity;GO:0005524//ATP binding;GO:0032440//2-alkenal reductase [NAD(P)] activity	GO:0006468//protein phosphorylation;GO:0055114//oxidation-reduction process;GO:0007169//transmembrane receptor protein tyrosine kinase signaling pathway;GO:0010067//procambium histogenesis;GO:0000165//MAPKKK cascade	gi|224065541|ref|XP_002301848.1|/7.33628e-138/predicted protein [Populus trichocarpa]
CL3291.Contig2_All	635	0	38	0.001	17.3108	14.0794	Up	2.5864e-11	8.86471e-10	GO:0016023//cytoplasmic membrane-bounded vesicle;GO:0005886//plasma membrane	GO:0004872//receptor activity;GO:0005524//ATP binding;GO:0004713//protein tyrosine kinase activity;GO:0004683//calmodulin-dependent protein kinase activity	GO:0006468//protein phosphorylation;GO:0010942//positive regulation of cell death;GO:0007169//transmembrane receptor protein tyrosine kinase signaling pathway;GO:0031349//positive regulation of defense response;GO:0060862//negative regulation of floral organ abscission	gi|255540437|ref|XP_002511283.1|/4.91314e-84/BRASSINOSTEROID INSENSITIVE 1-associated receptor kinase 1 precursor, putative [Ricinus communis]
Unigene19706_All	823	0	49	0.001	17.2228	14.072	Up	2.19598e-14	9.59446e-13	-	-	-	-
Unigene30813_All	540	0	32	0.001	17.1421	14.0653	Up	1.22412e-09	3.56224e-08	GO:0005634//nucleus	-	GO:0009791//post-embryonic development;GO:0048608//reproductive structure development	gi|297737078|emb|CBI26279.3|/5.57856e-10/unnamed protein product [Vitis vinifera]
Unigene6419_All	256	0	15	0.001	16.9496	14.049	Up	6.82372e-05	0.000906056	-	-	-	-
Unigene22385_All	683	0	40	0.001	16.9413	14.0483	Up	7.15022e-12	2.57987e-10	-	GO:0004872//receptor activity;GO:0005524//ATP binding;GO:0004709//MAP kinase kinase kinase activity	GO:0000186//activation of MAPKK activity;GO:0000165//MAPKKK cascade	gi|356532279|ref|XP_003534701.1|/8.87521e-88/PREDICTED: G-type lectin S-receptor-like serine/threonine-protein kinase RLK1-like [Glycine max]
Unigene3983_All	376	0	22	0.001	16.9256	14.0469	Up	7.58062e-07	1.52031e-05	-	-	-	-
Unigene9070_All	532	0	31	0.001	16.8561	14.041	Up	2.32816e-09	6.5374e-08	GO:0016021//integral to membrane;GO:0005886//plasma membrane	-	GO:0080167//response to karrikin;GO:0043090//amino acid import	gi|326526207|dbj|BAJ93280.1|/2.19409e-11/predicted protein [Hordeum vulgare subsp. vulgare]
Unigene26431_All	464	0	27	0.001	16.8327	14.039	Up	3.04624e-08	7.48953e-07	-	-	-	gi|356554923|ref|XP_003545790.1|/7.9754e-13/PREDICTED: putative disease resistance RPP13-like protein 1-like [Glycine max]
Unigene7929_All	519	0	30	0.001	16.721	14.0294	Up	4.42792e-09	1.20121e-07	-	-	-	-
Unigene22653_All	279	0	16	0.001	16.5891	14.018	Up	3.58784e-05	0.000511636	-	-	-	-
Unigene26446_All	456	0	26	0.001	16.4936	14.0096	Up	5.79366e-08	1.36476e-06	-	-	-	-
Unigene7234_All	316	0	18	0.001	16.4776	14.0082	Up	9.91874e-06	0.000160487	-	GO:0010474//glucose-1-phosphate guanylyltransferase (GDP) activity;GO:0010471//GDP-galactose:mannose-1-phosphate guanylyltransferase activity;GO:0010475//galactose-1-phosphate guanylyltransferase (GDP) activity;GO:0080048//GDP-D-glucose phosphorylase activity;GO:0008928//mannose-1-phosphate guanylyltransferase (GDP) activity;GO:0010473//GDP-galactose:myoinositol-1-phosphate guanylyltransferase ac…	GO:0009753//response to jasmonic acid stimulus;GO:0042742//defense response to bacterium;GO:0009408//response to heat;GO:0052544//defense response by callose deposition in cell wall;GO:0019853//L-ascorbic acid biosynthetic process	gi|224069370|ref|XP_002302967.1|/5.02466e-16/predicted protein [Populus trichocarpa]
Unigene13947_All	388	0	22	0.001	16.4021	14.0016	Up	7.58062e-07	1.51388e-05	-	-	-	-
Unigene9999_All	318	0	18	0.001	16.374	13.9991	Up	9.91874e-06	0.000160432	-	GO:0005509//calcium ion binding	GO:0009733//response to auxin stimulus;GO:0080167//response to karrikin	gi|224124692|ref|XP_002319397.1|/3.94932e-29/predicted protein [Populus trichocarpa]
Unigene9389_All	284	0	16	0.001	16.2971	13.9923	Up	3.58784e-05	0.000509788	GO:0005739//mitochondrion	-	-	gi|255548906|ref|XP_002515509.1|/1.15011e-28/conserved hypothetical protein [Ricinus communis]
Unigene2300_All	339	0	19	0.001	16.213	13.9849	Up	5.21518e-06	8.88896e-05	-	-	-	-
Unigene32790_All	339	0	19	0.001	16.213	13.9849	Up	5.21518e-06	8.87294e-05	-	-	-	-
CL345.Contig2_All	305	0	17	0.001	16.1234	13.9769	Up	1.88645e-05	0.000286854	-	-	-	-
Unigene33430_All	378	0	21	0.001	16.0707	13.9721	Up	1.44176e-06	2.71508e-05	-	-	-	-
Unigene22697_All	811	0	45	0.001	16.0509	13.9704	Up	2.87328e-13	1.16585e-11	GO:0046658//anchored to plasma membrane;GO:0005773//vacuole	GO:0015089//high affinity copper ion transmembrane transporter activity	GO:0048364//root development;GO:0048235//pollen sperm cell differentiation;GO:0015678//high-affinity copper ion transport	gi|224090829|ref|XP_002309099.1|/3.42038e-39/copper transporter [Populus trichocarpa]
Unigene11521_All	325	0	18	0.001	16.0213	13.9677	Up	9.91874e-06	0.000159449	-	-	-	-
Unigene17940_All	563	0	31	0.001	15.928	13.9593	Up	2.32816e-09	6.5103e-08	-	-	-	-
Unigene9599_All	329	0	18	0.001	15.8265	13.9501	Up	9.91874e-06	0.000160103	-	-	-	gi|359481698|ref|XP_002277149.2|/6.43542e-24/PREDICTED: DUF246 domain-containing protein At1g04910 [Vitis vinifera]
Unigene20225_All	849	0	46	0.001	15.6732	13.936	Up	1.51074e-13	6.23165e-12	-	-	-	gi|255546749|ref|XP_002514433.1|/2.57047e-42/Cucumber peeling cupredoxin, putative [Ricinus communis]
Unigene18341_All	314	0	17	0.001	15.6613	13.9349	Up	1.88645e-05	0.000287039	-	-	-	gi|356563192|ref|XP_003549848.1|/7.22202e-31/PREDICTED: probable calcium-binding protein CML31-like [Glycine max]
Unigene10427_All	281	0	15	0.001	15.4416	13.9145	Up	6.82372e-05	0.000910151	-	-	-	-
Unigene36912_All	281	0	15	0.001	15.4416	13.9145	Up	6.82372e-05	0.000909637	GO:0005634//nucleus	GO:0043565//sequence-specific DNA binding;GO:0003700//sequence-specific DNA binding transcription factor activity	GO:0016049//cell growth;GO:0048510//regulation of timing of transition from vegetative to reproductive phase;GO:0010371//regulation of gibberellin biosynthetic process;GO:0009651//response to salt stress;GO:0006355//regulation of transcription, DNA-dependent	gi|255537273|ref|XP_002509703.1|/1.27581e-27/Dehydration-responsive element-binding protein 1F, putative [Ricinus communis]
Unigene10490_All	375	0	20	0.001	15.4279	13.9133	Up	2.74208e-06	4.9112e-05	-	-	-	-
Unigene17081_All	357	0	19	0.001	15.3955	13.9102	Up	5.21518e-06	8.86975e-05	-	-	-	-
Unigene31755_All	378	0	20	0.001	15.3055	13.9018	Up	2.74208e-06	4.9168e-05	-	-	-	-
Unigene10628_All	795	0	42	0.001	15.2824	13.8996	Up	1.97671e-12	7.49279e-11	-	-	-	-
Unigene14503_All	284	0	15	0.001	15.2785	13.8992	Up	6.82372e-05	0.000905802	-	-	-	-
Unigene31587_All	324	0	17	0.001	15.1779	13.8897	Up	1.88645e-05	0.000287132	-	-	-	-
Unigene11375_All	345	0	18	0.001	15.0925	13.8815	Up	9.91874e-06	0.000159612	GO:0000145//exocyst	-	GO:0006904//vesicle docking involved in exocytosis	gi|224088585|ref|XP_002308485.1|/5.15444e-45/predicted protein [Populus trichocarpa]
Unigene25053_All	557	0	29	0.001	15.0609	13.8785	Up	8.42148e-09	2.21339e-07	-	-	-	gi|343887321|dbj|BAK61867.1|/1.57277e-18/hypothetical protein [Citrus unshiu]
Unigene8451_All	443	0	23	0.001	15.0187	13.8745	Up	3.9858e-07	8.3149e-06	-	-	-	-
Unigene6741_All	463	0	24	0.001	14.9947	13.8722	Up	2.0957e-07	4.55709e-06	GO:0016020//membrane	-	-	gi|224091072|ref|XP_002309169.1|/3.18583e-70/predicted protein [Populus trichocarpa]
Unigene32192_All	294	0	15	0.001	14.7588	13.8493	Up	6.82372e-05	0.000908355	-	-	-	-
Unigene33086_All	314	0	16	0.001	14.74	13.8475	Up	3.58784e-05	0.000508107	-	-	-	-
Unigene13360_All	300	0	15	0.001	14.4637	13.8201	Up	6.82372e-05	0.000903263	-	-	-	gi|255548199|ref|XP_002515156.1|/1.09988e-10/monoxygenase, putative [Ricinus communis]
Unigene19128_All	461	0	23	0.001	14.4323	13.817	Up	3.9858e-07	8.32225e-06	-	-	-	-
Unigene11645_All	522	0	26	0.001	14.4082	13.8146	Up	5.79366e-08	1.36544e-06	GO:0005829//cytosol;GO:0005634//nucleus	GO:0009927//histidine phosphotransfer kinase activity;GO:0043424//protein histidine kinase binding	GO:0000160//two-component signal transduction system (phosphorelay);GO:0051026//chiasma assembly;GO:0080036//regulation of cytokinin mediated signaling pathway	gi|224099357|ref|XP_002311452.1|/3.24623e-26/predicted protein [Populus trichocarpa]
Unigene10778_All	342	0	17	0.001	14.3791	13.8117	Up	1.88645e-05	0.000285934	-	-	-	-
Unigene28470_All	303	0	15	0.001	14.3205	13.8058	Up	6.82372e-05	0.000910922	-	-	-	-
Unigene9069_All	1011	0	50	0.001	14.3063	13.8044	Up	1.15462e-14	5.14945e-13	-	-	-	-
Unigene8099_All	364	0	18	0.001	14.3047	13.8042	Up	9.91874e-06	0.000160158	-	-	-	-
Unigene20365_All	588	0	29	0.001	14.2669	13.8004	Up	8.42148e-09	2.21462e-07	-	GO:0020037//heme binding;GO:0004601//peroxidase activity	GO:0055114//oxidation-reduction process;GO:0006979//response to oxidative stress	gi|224117952|ref|XP_002331521.1|/5.40679e-22/predicted protein [Populus trichocarpa]
Unigene11326_All	651	0	32	0.001	14.2193	13.7956	Up	1.22412e-09	3.55786e-08	-	-	-	-
Unigene19830_All	327	0	16	0.001	14.154	13.7889	Up	3.58784e-05	0.000509635	-	-	-	-
Unigene31869_All	902	0	44	0.001	14.1109	13.7845	Up	5.46472e-13	2.17621e-11	-	-	GO:0006279//premeiotic DNA replication;GO:0048229//gametophyte development;GO:0006270//DNA-dependent DNA replication initiation	gi|255584002|ref|XP_002532747.1|/2.54753e-158/conserved hypothetical protein [Ricinus communis]
CL717.Contig1_All	329	0	16	0.001	14.068	13.7801	Up	3.58784e-05	0.000511327	GO:0000151//ubiquitin ligase complex	GO:0004842//ubiquitin-protein ligase activity	GO:0016567//protein ubiquitination;GO:0032491//detection of molecule of fungal origin	gi|255573216|ref|XP_002527537.1|/2.69126e-38/Spotted leaf protein, putative [Ricinus communis]
Unigene1129_All	912	0	44	0.001	13.9562	13.7686	Up	5.46472e-13	2.17805e-11	GO:0005634//nucleus	GO:0003700//sequence-specific DNA binding transcription factor activity;GO:0043565//sequence-specific DNA binding;GO:0005516//calmodulin binding	GO:0080142//regulation of salicylic acid biosynthetic process;GO:0010112//regulation of systemic acquired resistance	gi|297734237|emb|CBI15484.3|/8.12471e-96/unnamed protein product [Vitis vinifera]
Unigene6866_All	312	0	15	0.001	13.9074	13.7636	Up	6.82372e-05	0.00090377	-	-	-	-
Unigene10273_All	397	0	19	0.001	13.8443	13.757	Up	5.21518e-06	8.88254e-05	-	-	-	-
Unigene7090_All	382	0	18	0.001	13.6307	13.7346	Up	9.91874e-06	0.000159395	GO:0016021//integral to membrane	GO:0008559//xenobiotic-transporting ATPase activity;GO:0005524//ATP binding;GO:0015440//peptide-transporting ATPase activity	GO:0055085//transmembrane transport;GO:0006200//ATP catabolic process	gi|255549212|ref|XP_002515660.1|/1.87371e-39/multidrug resistance protein 1, 2, putative [Ricinus communis]
Unigene13721_All	490	0	23	0.001	13.5781	13.729	Up	3.9858e-07	8.32593e-06	-	-	-	gi|359494794|ref|XP_002267896.2|/4.84967e-46/PREDICTED: pentatricopeptide repeat-containing protein At3g07290, mitochondrial [Vitis vinifera]
Unigene8006_All	686	0	32	0.001	13.4938	13.72	Up	1.22412e-09	3.55567e-08	-	-	-	gi|224119094|ref|XP_002331323.1|/3.88279e-48/predicted protein [Populus trichocarpa]
Unigene13323_All	451	0	21	0.001	13.4695	13.7174	Up	1.44176e-06	2.71725e-05	-	-	-	-
Unigene31374_All	473	0	22	0.001	13.4546	13.7158	Up	7.58062e-07	1.51452e-05	-	-	-	-
Unigene27484_All	324	0	15	0.001	13.3923	13.7091	Up	6.82372e-05	0.000903516	-	-	-	-
Unigene29816_All	390	0	18	0.001	13.3511	13.7047	Up	9.91874e-06	0.00015983	-	-	-	-
Unigene20841_All	1198	0	55	0.001	13.2805	13.697	Up	4.6398e-16	2.29224e-14	GO:0016021//integral to membrane;GO:0005886//plasma membrane	GO:0015171//amino acid transmembrane transporter activity	GO:0080167//response to karrikin;GO:0043090//amino acid import	gi|356558769|ref|XP_003547675.1|/2.79016e-23/PREDICTED: lysine histidine transporter 1-like [Glycine max]
Unigene11935_All	501	0	23	0.001	13.28	13.697	Up	3.9858e-07	8.31123e-06	-	-	-	-
Unigene10455_All	327	0	15	0.001	13.2694	13.6958	Up	6.82372e-05	0.000906566	-	-	-	-
Unigene16871_All	349	0	16	0.001	13.2618	13.695	Up	3.58784e-05	0.000509482	-	-	-	gi|147823314|emb|CAN77450.1|/1.2267e-22/hypothetical protein VITISV_016971 [Vitis vinifera]
Unigene5650_All	482	0	22	0.001	13.2033	13.6886	Up	7.58062e-07	1.52095e-05	-	-	-	-
CL3061.Contig1_All	330	0	15	0.001	13.1488	13.6826	Up	6.82372e-05	0.000910408	-	-	-	gi|224143104|ref|XP_002324850.1|/3.08634e-26/predicted protein [Populus trichocarpa]
Unigene8538_All	506	0	23	0.001	13.1488	13.6826	Up	3.9858e-07	8.31857e-06	-	GO:0005515//protein binding	GO:0009651//response to salt stress;GO:0010089//xylem development;GO:0009737//response to abscisic acid stimulus;GO:0010150//leaf senescence;GO:0045892//negative regulation of transcription, DNA-dependent	gi|351724343|ref|NP_001238078.1|/1.16128e-16/NAC domain protein [Glycine max]
Unigene18929_All	797	0	36	0.001	13.0663	13.6736	Up	9.3556e-11	3.06851e-09	GO:0005634//nucleus	-	GO:0010075//regulation of meristem growth;GO:0010358//leaf shaping;GO:0010305//leaf vascular tissue pattern formation;GO:0009943//adaxial/abaxial axis specification;GO:0043433//negative regulation of sequence-specific DNA binding transcription factor activity	gi|356534055|ref|XP_003535573.1|/6.70707e-16/PREDICTED: uncharacterized protein LOC100527717 [Glycine max]
Unigene32331_All	334	0	15	0.001	12.9913	13.6653	Up	6.82372e-05	0.00091118	-	-	-	-
Unigene20675_All	405	0	18	0.001	12.8566	13.6502	Up	9.91874e-06	0.000159885	-	-	-	-
Unigene7960_All	363	0	16	0.001	12.7503	13.6382	Up	3.58784e-05	0.000509023	-	-	-	-
Unigene33209_All	363	0	16	0.001	12.7503	13.6382	Up	3.58784e-05	0.000508259	-	-	-	gi|224101385|ref|XP_002312257.1|/1.09504e-10/SET domain protein [Populus trichocarpa]
Unigene12585_All	343	0	15	0.001	12.6504	13.6269	Up	6.82372e-05	0.000907587	-	GO:0004091//carboxylesterase activity	GO:0006629//lipid metabolic process	gi|356498991|ref|XP_003518328.1|/9.44858e-39/PREDICTED: GDSL esterase/lipase At2g30310-like [Glycine max]
Unigene8587_All	622	0	27	0.001	12.5569	13.6162	Up	3.04624e-08	7.50908e-07	-	-	-	-
Unigene10603_All	346	0	15	0.001	12.5407	13.6143	Up	6.82372e-05	0.000904023	-	-	-	-
Unigene19584_All	1160	0	50	0.001	12.4687	13.606	Up	1.15462e-14	5.14459e-13	-	-	-	-
Unigene8868_All	420	0	18	0.001	12.3974	13.5978	Up	9.91874e-06	0.000159558	-	-	-	-
Unigene7666_All	584	0	25	0.001	12.3833	13.5961	Up	1.1019e-07	2.50807e-06	-	GO:0004697//protein kinase C activity;GO:0005524//ATP binding;GO:0019901//protein kinase binding	GO:0009611//response to wounding;GO:0006979//response to oxidative stress;GO:0046777//protein autophosphorylation	gi|297831428|ref|XP_002883596.1|/2.10738e-64/oxidative signal-inducible1 [Arabidopsis lyrata subsp. lyrata]
Unigene10701_All	355	0	15	0.001	12.2228	13.5773	Up	6.82372e-05	0.000905039	-	-	-	-
Unigene2766_All	404	0	17	0.001	12.1724	13.5713	Up	1.88645e-05	0.000285476	-	-	-	-
Unigene10012_All	357	0	15	0.001	12.1543	13.5692	Up	6.82372e-05	0.000906821	-	-	-	gi|225439980|ref|XP_002276083.1|/1.2619e-06/PREDICTED: uncharacterized protein LOC100241447 [Vitis vinifera]
Unigene21428_All	857	0	36	0.001	12.1515	13.5688	Up	9.3556e-11	3.06213e-09	GO:0009536//plastid	-	-	gi|357510209|ref|XP_003625393.1|/5.23617e-17/hypothetical protein MTR_7g098680 [Medicago truncatula]
Unigene636_All	381	0	16	0.001	12.148	13.5684	Up	3.58784e-05	0.000510864	-	-	-	-
Unigene17413_All	381	0	16	0.001	12.148	13.5684	Up	3.58784e-05	0.000509942	-	-	-	-
Unigene7304_All	477	0	20	0.001	12.1289	13.5662	Up	2.74208e-06	4.9393e-05	GO:0005794//Golgi apparatus;GO:0016021//integral to membrane	GO:0005460//UDP-glucose transmembrane transporter activity;GO:0005457//GDP-fucose transmembrane transporter activity;GO:0005459//UDP-galactose transmembrane transporter activity	GO:0009624//response to nematode;GO:0015783//GDP-fucose transport;GO:0072334//UDP-galactose transmembrane transport;GO:0015786//UDP-glucose transport	gi|388499628|gb|AFK37880.1|/2.42366e-47/unknown [Medicago truncatula]
Unigene19444_All	477	0	20	0.001	12.1289	13.5662	Up	2.74208e-06	4.93742e-05	-	-	-	-
CL9415.Contig1_All	985	0	41	0.001	12.0408	13.5556	Up	3.75952e-12	1.38938e-10	GO:0043234//protein complex;GO:0005743//mitochondrial inner membrane	GO:0005515//protein binding;GO:0015232//heme transporter activity	GO:0008535//respiratory chain complex IV assembly;GO:0017004//cytochrome complex assembly;GO:0015886//heme transport	gi|323149043|ref|YP_004222823.1|/6.82429e-85/cytochrome c biogenesis FN [Vigna radiata]
Unigene4138_All	458	0	19	0.001	12.0004	13.5508	Up	5.21518e-06	8.86337e-05	-	-	-	gi|224086880|ref|XP_002307992.1|/5.08305e-17/predicted protein [Populus trichocarpa]
Unigene35213_All	364	0	15	0.001	11.9206	13.5412	Up	6.82372e-05	0.000905547	-	-	-	-
Unigene5552_All	512	0	21	0.001	11.8647	13.5344	Up	1.44176e-06	2.71616e-05	-	-	-	-
Unigene31036_All	415	0	17	0.001	11.8497	13.5326	Up	1.88645e-05	0.000287688	-	-	-	-
CL2897.Contig7_All	928	0	38	0.001	11.8452	13.532	Up	2.5864e-11	8.87115e-10	GO:0000325//plant-type vacuole;GO:0009506//plasmodesma;GO:0005886//plasma membrane;GO:0005774//vacuolar membrane;GO:0016021//integral to membrane	GO:0005509//calcium ion binding	GO:0055085//transmembrane transport	gi|255562295|ref|XP_002522155.1|/2.32374e-37/calcium ion binding protein, putative [Ricinus communis]
Unigene13535_All	416	0	17	0.001	11.8213	13.5291	Up	1.88645e-05	0.000287502	-	-	-	-
CL6797.Contig2_All	2120	0	86	0.001	11.7347	13.5185	Up	1.02723e-24	7.96653e-23	GO:0009536//plastid;GO:0008287//protein serine/threonine phosphatase complex	GO:0046872//metal ion binding;GO:0004722//protein serine/threonine phosphatase activity	GO:0006470//protein dephosphorylation;GO:0009611//response to wounding;GO:0009738//abscisic acid mediated signaling pathway;GO:0050832//defense response to fungus	gi|225434544|ref|XP_002276936.1|/1.95668e-148/PREDICTED: probable protein phosphatase 2C 25 isoform 1 [Vitis vinifera]
Unigene5527_All	420	0	17	0.001	11.7087	13.5153	Up	1.88645e-05	0.000286577	-	-	-	-
Unigene26334_All	445	0	18	0.001	11.7009	13.5143	Up	9.91874e-06	0.000159667	-	-	-	-
Unigene17405_All	447	0	18	0.001	11.6486	13.5079	Up	9.91874e-06	0.000159504	-	-	-	gi|147864521|emb|CAN80490.1|/6.50545e-11/hypothetical protein VITISV_004703 [Vitis vinifera]
Unigene20601_All	759	0	30	0.001	11.4337	13.481	Up	4.42792e-09	1.20328e-07	GO:0005911//cell-cell junction;GO:0005886//plasma membrane	GO:0051015//actin filament binding;GO:0005522//profilin binding	GO:0009932//cell tip growth;GO:0045010//actin nucleation	gi|224135717|ref|XP_002322143.1|/2.79264e-58/predicted protein [Populus trichocarpa]
Unigene31487_All	406	0	16	0.001	11.3999	13.4767	Up	3.58784e-05	0.000511481	-	-	-	-
Unigene2099_All	559	0	22	0.001	11.3846	13.4748	Up	7.58062e-07	1.52225e-05	-	-	GO:0071732//cellular response to nitric oxide;GO:0071281//cellular response to iron ion;GO:0071369//cellular response to ethylene stimulus	gi|224117664|ref|XP_002317637.1|/1.09985e-35/predicted protein [Populus trichocarpa]
Unigene31758_All	407	0	16	0.001	11.3719	13.4732	Up	3.58784e-05	0.000508717	-	-	-	-
Unigene18188_All	536	0	21	0.001	11.3335	13.4683	Up	1.44176e-06	2.71833e-05	GO:0009536//plastid	GO:0004619//phosphoglycerate mutase activity	GO:0010167//response to nitrate;GO:0006096//glycolysis	gi|255545652|ref|XP_002513886.1|/1.02132e-56/phosphoglycerate mutase, putative [Ricinus communis]
CL705.Contig29_All	717	0	28	0.001	11.2966	13.4636	Up	1.60168e-08	4.06052e-07	GO:0005886//plasma membrane;GO:0005774//vacuolar membrane;GO:0016021//integral to membrane	GO:0015385//sodium:hydrogen antiporter activity	GO:0055085//transmembrane transport;GO:0006885//regulation of pH;GO:0009651//response to salt stress;GO:0006814//sodium ion transport	gi|157057198|gb|ABN71591.2|/1.06706e-43/Na+/H+ antiporter [Chrysanthemum x morifolium]
CL7715.Contig2_All	411	0	16	0.001	11.2612	13.4591	Up	3.58784e-05	0.000508412	-	-	GO:0009611//response to wounding;GO:0009737//response to abscisic acid stimulus;GO:0009961//response to 1-aminocyclopropane-1-carboxylic acid;GO:0009651//response to salt stress;GO:0009617//response to bacterium;GO:0009751//response to salicylic acid stimulus;GO:0009753//response to jasmonic acid stimulus	gi|224114075|ref|XP_002316660.1|/3.59702e-29/predicted protein [Populus trichocarpa]
CL4198.Contig2_All	644	0	25	0.001	11.2295	13.455	Up	1.1019e-07	2.50928e-06	GO:0031225//anchored to membrane	-	-	gi|224143520|ref|XP_002324983.1|/1.8376e-17/predicted protein [Populus trichocarpa]
Unigene6956_All	516	0	20	0.001	11.2121	13.4528	Up	2.74208e-06	4.93554e-05	-	-	-	-
Unigene18536_All	542	0	21	0.001	11.208	13.4522	Up	1.44176e-06	2.72159e-05	-	-	-	-
Unigene14951_All	440	0	17	0.001	11.1765	13.4482	Up	1.88645e-05	0.000286762	-	GO:0005488//binding;GO:0016787//hydrolase activity	-	gi|224107941|ref|XP_002314662.1|/3.41151e-20/autoinhibited calcium ATPase [Populus trichocarpa]
CL4948.Contig3_All	441	0	17	0.001	11.1511	13.4449	Up	1.88645e-05	0.00028667	-	-	-	gi|255551447|ref|XP_002516769.1|/2.88133e-27/ATP binding protein, putative [Ricinus communis]
Unigene21235_All	390	0	15	0.001	11.1259	13.4416	Up	6.82372e-05	0.000909124	-	-	-	-
Unigene11656_All	682	0	26	0.001	11.028	13.4289	Up	5.79366e-08	1.3634e-06	GO:0016021//integral to membrane	GO:0008559//xenobiotic-transporting ATPase activity;GO:0005524//ATP binding;GO:0015440//peptide-transporting ATPase activity	GO:0055085//transmembrane transport;GO:0006200//ATP catabolic process	gi|359490850|ref|XP_002269539.2|/1.38349e-90/PREDICTED: ABC transporter B family member 19-like [Vitis vinifera]
Unigene5972_All	527	0	20	0.001	10.9781	13.4223	Up	2.74208e-06	4.90748e-05	-	-	-	-
Unigene799_All	530	0	20	0.001	10.916	13.4142	Up	2.74208e-06	4.91493e-05	-	-	-	-
CL4566.Contig2_All	584	0	22	0.001	10.8973	13.4117	Up	7.58062e-07	1.51837e-05	-	-	-	-
Unigene19327_All	532	0	20	0.001	10.8749	13.4087	Up	2.74208e-06	4.91307e-05	-	-	-	-
Unigene24817_All	612	0	23	0.001	10.8714	13.4082	Up	3.9858e-07	8.3333e-06	-	-	-	-
Unigene3187_All	456	0	17	0.001	10.7843	13.3966	Up	1.88645e-05	0.000286117	-	-	-	-
CL1165.Contig8_All	1005	0	37	0.001	10.6499	13.3785	Up	4.91908e-11	1.65241e-09	-	GO:0003700//sequence-specific DNA binding transcription factor activity;GO:0003677//DNA binding	GO:0009753//response to jasmonic acid stimulus;GO:0009739//response to gibberellin stimulus;GO:0046686//response to cadmium ion;GO:0009751//response to salicylic acid stimulus;GO:0009733//response to auxin stimulus;GO:0009737//response to abscisic acid stimulus;GO:0009723//response to ethylene stimulus;GO:0009651//response to salt stress;GO:0006355//regulation of transcription, DNA-dependent	gi|359490474|ref|XP_002273319.2|/1.60379e-10/PREDICTED: transcription factor ASG4-like [Vitis vinifera]
Unigene32942_All	462	0	17	0.001	10.6443	13.3778	Up	1.88645e-05	0.000286485	GO:0009514//glyoxysome	GO:0004451//isocitrate lyase activity	GO:0006099//tricarboxylic acid cycle;GO:0006097//glyoxylate cycle	gi|12005499|gb|AAG44479.1|AF243525_1/1.94796e-72/isocitrate lyase [Ipomoea batatas]
Unigene33278_All	550	0	20	0.001	10.519	13.3607	Up	2.74208e-06	4.92802e-05	-	-	-	-
Unigene18129_All	738	0	26	0.001	10.1912	13.315	Up	5.79366e-08	1.36408e-06	-	-	-	-
CL2979.Contig2_All	625	0	22	0.001	10.1824	13.3138	Up	7.58062e-07	1.5216e-05	-	-	-	-
Unigene33646_All	483	0	17	0.001	10.1815	13.3137	Up	1.88645e-05	0.000287409	-	-	-	-
Unigene13570_All	578	0	20	0.001	10.0095	13.2891	Up	2.74208e-06	4.93178e-05	-	GO:0030246//carbohydrate binding;GO:0005524//ATP binding;GO:0004674//protein serine/threonine kinase activity	GO:0006468//protein phosphorylation	gi|356519481|ref|XP_003528401.1|/3.34187e-54/PREDICTED: L-type lectin-domain containing receptor kinase IX.1-like [Glycine max]
Unigene15438_All	904	0	31	0.001	9.91977	13.2761	Up	2.32816e-09	6.50645e-08	-	-	-	gi|118489433|gb|ABK96519.1|/2.82742e-48/unknown [Populus trichocarpa x Populus deltoides]
Unigene23656_All	2047	0	70	0.001	9.8921	13.2721	Up	3.01076e-20	1.87844e-18	GO:0005886//plasma membrane;GO:0090406//pollen tube;GO:0016021//integral to membrane	GO:0005355//glucose transmembrane transporter activity;GO:0015148//D-xylose transmembrane transporter activity;GO:0015575//mannitol transmembrane transporter activity;GO:0005354//galactose transmembrane transporter activity;GO:0015168//glycerol transmembrane transporter activity;GO:0005351//sugar:hydrogen symporter activity;GO:0032440//2-alkenal reductase [NAD(P)] activity;GO:0005365//myo-inosito…	GO:0015798//myo-inositol transport;GO:0015797//mannitol transport;GO:0015795//sorbitol transport;GO:0015753//D-xylose transport;GO:0015757//galactose transport;GO:0055085//transmembrane transport;GO:0015752//D-ribose transport;GO:0015758//glucose transport;GO:0015793//glycerol transport;GO:0055114//oxidation-reduction process	gi|179744409|gb|ACB86853.1|/0/mannitol transporter [Citrus sinensis]
Unigene3836_All	499	0	17	0.001	9.855	13.2666	Up	1.88645e-05	0.000285659	-	-	-	-
Unigene7700_All	500	0	17	0.001	9.83529	13.2638	Up	1.88645e-05	0.000286393	-	-	-	-
Unigene26145_All	590	0	20	0.001	9.80587	13.2594	Up	2.74208e-06	4.92615e-05	-	-	-	gi|255572004|ref|XP_002526943.1|/3.86997e-13/conserved hypothetical protein [Ricinus communis]
Unigene15881_All	455	0	15	0.001	9.53648	13.2192	Up	6.82372e-05	0.000909894	-	-	-	-
CL5340.Contig3_All	458	0	15	0.001	9.47401	13.2098	Up	6.82372e-05	0.000904785	-	-	-	-
Unigene24441_All	582	0	19	0.001	9.44363	13.2051	Up	5.21518e-06	8.87614e-05	GO:0009506//plasmodesma;GO:0005794//Golgi apparatus;GO:0005886//plasma membrane	GO:0050660//flavin adenine dinucleotide binding;GO:0016491//oxidoreductase activity;GO:0009055//electron carrier activity	GO:0055114//oxidation-reduction process	gi|359487025|ref|XP_002266714.2|/4.67696e-32/PREDICTED: apoptosis-inducing factor homolog A-like [Vitis vinifera]
Unigene33017_All	675	0	22	0.001	9.42816	13.2028	Up	7.58062e-07	1.51645e-05	-	-	-	-
Unigene21932_All	1125	0	36	0.001	9.25674	13.1763	Up	9.3556e-11	3.06638e-09	GO:0016020//membrane	-	-	gi|255569424|ref|XP_002525679.1|/4.98876e-120/gd2b, putative [Ricinus communis]
Unigene6674_All	469	0	15	0.001	9.25181	13.1755	Up	6.82372e-05	0.000908099	-	GO:0016491//oxidoreductase activity;GO:0016740//transferase activity	-	gi|224084084|ref|XP_002307209.1|/2.98713e-23/predicted protein [Populus trichocarpa]
Unigene31377_All	480	0	15	0.001	9.03979	13.1421	Up	6.82372e-05	0.000902252	-	-	-	-
Unigene9783_All	483	0	15	0.001	8.98364	13.1331	Up	6.82372e-05	0.000902504	-	-	-	-
Unigene1765_All	560	0	17	0.001	8.78151	13.1003	Up	1.88645e-05	0.000286025	-	-	-	gi|255568659|ref|XP_002525303.1|/3.0161e-09/phytosulfokines precursor, putative [Ricinus communis]
Unigene34325_All	734	0	22	0.001	8.67031	13.0819	Up	7.58062e-07	1.51516e-05	-	-	-	gi|148906948|gb|ABR16619.1|/6.42656e-07/unknown [Picea sitchensis]
Unigene9859_All	739	0	22	0.001	8.61165	13.0721	Up	7.58062e-07	1.51773e-05	-	-	-	gi|255562741|ref|XP_002522376.1|/2.02998e-08/conserved hypothetical protein [Ricinus communis]
Unigene16428_All	673	0	20	0.001	8.59653	13.0695	Up	2.74208e-06	4.91866e-05	-	GO:0004713//protein tyrosine kinase activity;GO:0005524//ATP binding	GO:0006468//protein phosphorylation	gi|255585148|ref|XP_002533279.1|/3.00961e-74/serine-threonine protein kinase, plant-type, putative [Ricinus communis]
Unigene9736_All	676	0	20	0.001	8.55838	13.0631	Up	2.74208e-06	4.92053e-05	-	-	-	gi|224091849|ref|XP_002309371.1|/4.23856e-08/predicted protein [Populus trichocarpa]
CL716.Contig1_All	852	0	25	0.001	8.48806	13.0512	Up	1.1019e-07	2.50325e-06	-	-	-	-
Unigene33117_All	550	0	16	0.001	8.41522	13.0388	Up	3.58784e-05	0.000510403	-	-	-	-
Unigene32653_All	519	0	15	0.001	8.3605	13.0294	Up	6.82372e-05	0.00090301	-	-	-	-
CL355.Contig1_All	877	0	25	0.001	8.2461	13.0095	Up	1.1019e-07	2.50205e-06	-	GO:0016168//chlorophyll binding	GO:0010380//regulation of chlorophyll biosynthetic process;GO:0009409//response to cold;GO:0010224//response to UV-B;GO:0010218//response to far red light;GO:0010114//response to red light;GO:0080167//response to karrikin	gi|380504946|gb|AFD62760.1|/1.03211e-102/ELIP, partial [Citrus sinensis]
Unigene17217_All	751	0	21	0.001	8.08886	12.9817	Up	1.44176e-06	2.72377e-05	GO:0016020//membrane;GO:0009536//plastid	-	-	gi|255554334|ref|XP_002518207.1|/5.09927e-47/transporter, putative [Ricinus communis]
Unigene27320_All	611	0	17	0.001	8.04852	12.9745	Up	1.88645e-05	0.00028575	-	GO:0016491//oxidoreductase activity	-	gi|224144319|ref|XP_002336130.1|/1.93008e-15/predicted protein [Populus trichocarpa]
Unigene341_All	758	0	21	0.001	8.01416	12.9683	Up	1.44176e-06	2.72813e-05	-	-	-	-
Unigene13837_All	591	0	16	0.001	7.83142	12.9351	Up	3.58784e-05	0.000509329	-	-	-	-
Unigene21138_All	673	0	18	0.001	7.73688	12.9175	Up	9.91874e-06	0.000159721	-	-	-	-
CL7228.Contig2_All	982	0	26	0.001	7.65896	12.9029	Up	5.79366e-08	1.36612e-06	-	GO:0005488//binding;GO:0004672//protein kinase activity	-	gi|357446605|ref|XP_003593578.1|/2.42812e-72/LRR receptor-like serine/threonine-protein kinase FEI [Medicago truncatula]
CL4943.Contig2_All	691	0	18	0.001	7.53534	12.8795	Up	9.91874e-06	0.000160322	-	-	-	gi|302142959|emb|CBI20254.3|/1.50287e-15/unnamed protein product [Vitis vinifera]
Unigene8381_All	617	0	16	0.001	7.50141	12.8729	Up	3.58784e-05	0.000510249	-	-	-	-
CL9566.Contig2_All	747	0	19	0.001	7.35768	12.845	Up	5.21518e-06	8.87934e-05	GO:0016021//integral to membrane;GO:0031966//mitochondrial membrane	GO:0005310//dicarboxylic acid transmembrane transporter activity	GO:0006835//dicarboxylic acid transport;GO:0055085//transmembrane transport;GO:0006839//mitochondrial transport	gi|357485581|ref|XP_003613078.1|/7.6923e-72/Mitochondrial 2-oxoglutarate/malate carrier protein [Medicago truncatula]
Unigene15997_All	708	0	18	0.001	7.3544	12.8444	Up	9.91874e-06	0.000159994	-	-	-	-
CL2467.Contig1_All	953	0	24	0.001	7.28495	12.8307	Up	2.0957e-07	4.54662e-06	GO:0009507//chloroplast	-	-	gi|356568182|ref|XP_003552292.1|/7.46469e-71/PREDICTED: protein LURP-one-related 15-like [Glycine max]
CL6415.Contig1_All	997	0	25	0.001	7.25359	12.8245	Up	1.1019e-07	2.50566e-06	GO:0016021//integral to membrane	-	GO:0009409//response to cold;GO:0042538//hyperosmotic salinity response	gi|35186896|gb|AAQ84111.1|/4.28551e-24/Clt1 [Citrus trifoliata]
Unigene9721_All	639	0	16	0.001	7.24315	12.8224	Up	3.58784e-05	0.000511172	-	-	-	gi|76262500|gb|ABA41400.1|/5.30775e-12/pherophorin-C2 protein precursor [Chlamydomonas reinhardtii]
CL1387.Contig3_All	1141	0	28	0.001	7.09873	12.7933	Up	1.60168e-08	4.05616e-07	-	-	-	gi|224097168|ref|XP_002310861.1|/2.33773e-40/predicted protein [Populus trichocarpa]
Unigene16065_All	742	0	18	0.001	7.01741	12.7767	Up	9.91874e-06	0.000159939	GO:0005886//plasma membrane;GO:0031225//anchored to membrane	-	-	gi|224091567|ref|XP_002309285.1|/5.66792e-35/predicted protein [Populus trichocarpa]
CL4037.Contig1_All	894	0	21	0.001	6.79501	12.7303	Up	1.44176e-06	2.72268e-05	-	-	-	gi|359495650|ref|XP_003635046.1|/1.62808e-32/PREDICTED: uncharacterized protein LOC100268048 [Vitis vinifera]
CL5141.Contig4_All	1400	0	32	0.001	6.61196	12.6909	Up	1.22412e-09	3.5513e-08	GO:0005737//cytoplasm	GO:0016629//12-oxophytodienoate reductase activity;GO:0010181//FMN binding	GO:0031408//oxylipin biosynthetic process;GO:0009611//response to wounding;GO:0046686//response to cadmium ion;GO:0009751//response to salicylic acid stimulus;GO:0055114//oxidation-reduction process	gi|2232254|gb|AAB62248.1|/1.23113e-97/old-yellow-enzyme homolog [Catharanthus roseus]
Unigene28492_All	996	0	22	0.001	6.38957	12.6415	Up	7.58062e-07	1.51709e-05	-	GO:0008270//zinc ion binding	-	gi|255562860|ref|XP_002522435.1|/4.28473e-08/membrane associated ring finger 1,8, putative [Ricinus communis]
Unigene25348_All	953	0	21	0.001	6.37433	12.6381	Up	1.44176e-06	2.72704e-05	GO:0009536//plastid	GO:0005543//phospholipid binding	-	gi|356550829|ref|XP_003543786.1|/1.093e-21/PREDICTED: oxysterol-binding protein-related protein 1C-like [Glycine max]
Unigene1078_All	1643	0	35	0.001	6.16224	12.5892	Up	1.77934e-10	5.64016e-09	-	GO:0003677//DNA binding	GO:0006310//DNA recombination	gi|133711804|gb|ABO36622.1|/2.92317e-133/copia LTR rider [Solanum lycopersicum]
Unigene8020_All	716	0	15	0.001	6.06019	12.5651	Up	6.82372e-05	0.000902757	-	-	-	gi|327412641|emb|CCA29109.1|/2.24049e-17/putative MYB transcription factor [Rosa hybrid cultivar]
CL4926.Contig3_All	939	0	19	0.001	5.85324	12.515	Up	5.21518e-06	8.86656e-05	GO:0016021//integral to membrane;GO:0005886//plasma membrane	GO:0015171//amino acid transmembrane transporter activity	GO:0080167//response to karrikin;GO:0043090//amino acid import	gi|224055679|ref|XP_002298599.1|/1.26008e-131/lysine/histidine transporter [Populus trichocarpa]
CL8416.Contig2_All	751	0	15	0.001	5.77776	12.4963	Up	6.82372e-05	0.000904277	-	GO:0045486//naringenin 3-dioxygenase activity	GO:0009620//response to fungus;GO:0055114//oxidation-reduction process;GO:0009617//response to bacterium	gi|224132566|ref|XP_002321354.1|/6.90787e-36/predicted protein [Populus trichocarpa]
CL689.Contig1_All	2318	0	46	0.001	5.74054	12.487	Up	1.51074e-13	6.22622e-12	GO:0005829//cytosol;GO:0005739//mitochondrion;GO:0030931//heterotetrameric ADPG pyrophosphorylase complex;GO:0009570//chloroplast stroma;GO:0005886//plasma membrane;GO:0048046//apoplast	GO:0004781//sulfate adenylyltransferase (ATP) activity;GO:0008878//glucose-1-phosphate adenylyltransferase activity	GO:0000103//sulfate assimilation;GO:0048573//photoperiodism, flowering;GO:0070206//protein trimerization;GO:0001887//selenium compound metabolic process;GO:0019252//starch biosynthetic process;GO:0009970//cellular response to sulfate starvation;GO:0046686//response to cadmium ion	gi|255552027|ref|XP_002517058.1|/0/sulfate adenylyltransferase, putative [Ricinus communis]
Unigene28404_All	1120	0	22	0.001	5.68215	12.4722	Up	7.58062e-07	1.5158e-05	-	GO:0004805//trehalose-phosphatase activity	GO:0005992//trehalose biosynthetic process	gi|255539761|ref|XP_002510945.1|/4.68881e-62/trehalose-6-phosphate synthase, putative [Ricinus communis]
Unigene8687_All	854	0	16	0.001	5.41964	12.404	Up	3.58784e-05	0.000510556	GO:0016020//membrane	GO:0005215//transporter activity	GO:0006810//transport	gi|224102267|ref|XP_002312615.1|/6.31741e-39/predicted protein [Populus trichocarpa]
Unigene24459_All	815	0	15	0.001	5.32405	12.3783	Up	6.82372e-05	0.000908867	GO:0005634//nucleus;GO:0005737//cytoplasm	-	-	gi|224069770|ref|XP_002303035.1|/2.30966e-35/predicted protein [Populus trichocarpa]
Unigene19064_All	926	0	17	0.001	5.31063	12.3747	Up	1.88645e-05	0.000285567	-	GO:0003676//nucleic acid binding;GO:0004713//protein tyrosine kinase activity;GO:0004712//protein serine/threonine/tyrosine kinase activity;GO:0005524//ATP binding;GO:0008270//zinc ion binding;GO:0004674//protein serine/threonine kinase activity	GO:0006468//protein phosphorylation	gi|225438452|ref|XP_002277212.1|/1.03267e-53/PREDICTED: serine/threonine-protein kinase SRPK2 [Vitis vinifera]
CL132.Contig8_All	884	0	16	0.001	5.23571	12.3542	Up	3.58784e-05	0.00050887	-	GO:0003677//DNA binding	-	gi|255548475|ref|XP_002515294.1|/1.66362e-13/ATP binding protein, putative [Ricinus communis]
Unigene21708_All	1778	0	31	0.001	5.04357	12.3002	Up	2.32816e-09	6.52963e-08	GO:0009570//chloroplast stroma;GO:0016020//membrane	GO:0003935//GTP cyclohydrolase II activity;GO:0008686//3,4-dihydroxy-2-butanone-4-phosphate synthase activity	GO:0009231//riboflavin biosynthetic process	gi|296087438|emb|CBI34027.3|/7.24932e-93/unnamed protein product [Vitis vinifera]
Unigene13408_All	926	0	15	0.001	4.68585	12.1941	Up	6.82372e-05	0.000906311	GO:0009507//chloroplast;GO:0005874//microtubule	GO:0003677//DNA binding;GO:0005524//ATP binding;GO:0003777//microtubule motor activity	GO:0007018//microtubule-based movement;GO:0006281//DNA repair	gi|356566505|ref|XP_003551471.1|/5.90451e-56/PREDICTED: kinesin-like protein KIF22-like [Glycine max]
CL3200.Contig4_All	1235	0	20	0.001	4.68459	12.1937	Up	2.74208e-06	4.9299e-05	GO:0008287//protein serine/threonine phosphatase complex;GO:0005886//plasma membrane	GO:0046872//metal ion binding;GO:0004722//protein serine/threonine phosphatase activity	GO:0042742//defense response to bacterium;GO:0006470//protein dephosphorylation	gi|225430569|ref|XP_002263210.1|/2.60795e-32/PREDICTED: probable protein phosphatase 2C 59 [Vitis vinifera]
CL58.Contig2_All	1397	0	22	0.001	4.55548	12.1534	Up	7.58062e-07	1.51966e-05	GO:0005634//nucleus	GO:0003677//DNA binding	GO:0006351//transcription, DNA-dependent	gi|224089941|ref|XP_002308874.1|/1.08536e-61/predicted protein [Populus trichocarpa]
CL4571.Contig3_All	1756	0	24	0.001	3.95362	11.949	Up	2.0957e-07	4.56129e-06	GO:0005730//nucleolus;GO:0005737//cytoplasm;GO:0005886//plasma membrane	GO:0004674//protein serine/threonine kinase activity;GO:0005524//ATP binding;GO:0004715//non-membrane spanning protein tyrosine kinase activity	GO:0046777//protein autophosphorylation;GO:0002213//defense response to insect;GO:0050832//defense response to fungus	gi|224059486|ref|XP_002299870.1|/0/predicted protein [Populus trichocarpa]
Unigene23488_All	1196	0	16	0.001	3.86988	11.9181	Up	3.58784e-05	0.000510095	GO:0005794//Golgi apparatus;GO:0016020//membrane;GO:0005739//mitochondrion	GO:0004559//alpha-mannosidase activity;GO:0004571//mannosyl-oligosaccharide 1,2-alpha-mannosidase activity;GO:0005509//calcium ion binding	GO:0048364//root development;GO:0006491//N-glycan processing	gi|224097450|ref|XP_002310939.1|/3.73783e-153/predicted protein [Populus trichocarpa]
CL9767.Contig2_All	1466	0	18	0.001	3.55179	11.7943	Up	9.91874e-06	0.000160268	-	GO:0005515//protein binding	-	gi|224133658|ref|XP_002321629.1|/4.88163e-52/predicted protein [Populus trichocarpa]
CL8975.Contig2_All	1445	0	17	0.001	3.40321	11.7327	Up	1.88645e-05	0.000285384	GO:0009536//plastid	-	-	gi|225445591|ref|XP_002285400.1|/9.60078e-69/PREDICTED: uncharacterized protein LOC100250952 isoform 1 [Vitis vinifera]
CL5682.Contig2_All	1419	0	16	0.001	3.26171	11.6714	Up	3.58784e-05	0.000509176	GO:0016021//integral to membrane	-	GO:0006952//defense response;GO:0008219//cell death;GO:0009620//response to fungus	gi|255570839|ref|XP_002526372.1|/5.91206e-156/Protein MLO, putative [Ricinus communis]
CL9244.Contig1_All	1725	0	19	0.001	3.1862	11.6376	Up	5.21518e-06	8.85381e-05	GO:0005634//nucleus	GO:0003700//sequence-specific DNA binding transcription factor activity;GO:0042803//protein homodimerization activity;GO:0000976//transcription regulatory region sequence-specific DNA binding	GO:0048364//root development;GO:0009735//response to cytokinin stimulus;GO:0010016//shoot morphogenesis;GO:0009826//unidimensional cell growth;GO:0009641//shade avoidance;GO:0010218//response to far red light;GO:0045892//negative regulation of transcription, DNA-dependent;GO:0008283//cell proliferation;GO:0009734//auxin mediated signaling pathway;GO:0010017//red or far-red light signaling pathway	gi|225469372|ref|XP_002263193.1|/3.76803e-127/PREDICTED: homeobox-leucine zipper protein HAT4-like isoform 1 [Vitis vinifera]
CL3349.Contig1_All	1472	0	16	0.001	3.14427	11.6185	Up	3.58784e-05	0.00051071	GO:0005777//peroxisome	GO:0008131//primary amine oxidase activity;GO:0046592//polyamine oxidase activity	GO:0006598//polyamine catabolic process;GO:0055114//oxidation-reduction process	gi|255561152|ref|XP_002521588.1|/2.99715e-142/amine oxidase, putative [Ricinus communis]
CL6797.Contig1_All	2216	0	24	0.001	3.13292	11.6133	Up	2.0957e-07	4.5508e-06	GO:0009536//plastid	GO:0004722//protein serine/threonine phosphatase activity	GO:0009611//response to wounding;GO:0009738//abscisic acid mediated signaling pathway;GO:0050832//defense response to fungus	gi|225434544|ref|XP_002276936.1|/2.00067e-143/PREDICTED: probable protein phosphatase 2C 25 isoform 1 [Vitis vinifera]
CL8008.Contig3_All	1387	0	15	0.001	3.1284	11.6112	Up	6.82372e-05	0.000911437	GO:0016020//membrane	GO:0005524//ATP binding;GO:0016301//kinase activity	GO:0016310//phosphorylation	gi|356576489|ref|XP_003556363.1|/1.36396e-48/PREDICTED: uncharacterized protein LOC100796923 [Glycine max]
CL7315.Contig2_All	1521	0	15	0.001	2.85279	11.4782	Up	6.82372e-05	0.000910665	-	GO:0016161//beta-amylase activity;GO:0043169//cation binding	GO:0000272//polysaccharide catabolic process	gi|224102619|ref|XP_002312750.1|/2.31024e-129/predicted protein [Populus trichocarpa]
CL2914.Contig5_All	2753	0	23	0.001	2.41674	11.2388	Up	3.9858e-07	8.32962e-06	-	GO:0033926	GO:0008152//metabolic process	gi|255556486|ref|XP_002519277.1|/0/beta-fructofuranosidase, putative [Ricinus communis]
CL4700.Contig2_All	3418	0	25	0.001	2.11581	11.047	Up	1.1019e-07	2.50687e-06	-	GO:0005524//ATP binding;GO:0004674//protein serine/threonine kinase activity	GO:0006468//protein phosphorylation	gi|359475913|ref|XP_002272679.2|/0/PREDICTED: uncharacterized protein LOC100254265 [Vitis vinifera]
Unigene23708_All	2386	1	914	0.134425	110.811	9.68709	Up	3.0363e-253	2.31297e-250	GO:0000145//exocyst;GO:0005829//cytosol;GO:0005634//nucleus	-	GO:0006887//exocytosis	gi|255588826|ref|XP_002534730.1|/0/protein binding protein, putative [Ricinus communis]
Unigene13325_All	694	1	501	0.462157	208.827	8.81971	Up	3.36604e-138	1.39454e-135	-	GO:0008080//N-acetyltransferase activity	GO:0009737//response to abscisic acid stimulus;GO:0008152//metabolic process	gi|224111148|ref|XP_002315763.1|/1.19292e-68/predicted protein [Populus trichocarpa]
Unigene19008_All	1930	24	6728	3.98844	1008.41	7.98204	Up	0	0	GO:0016021//integral to membrane;GO:0031966//mitochondrial membrane	GO:0005310//dicarboxylic acid transmembrane transporter activity	GO:0006835//dicarboxylic acid transport;GO:0055085//transmembrane transport;GO:0006839//mitochondrial transport	gi|225459119|ref|XP_002285693.1|/2.14306e-146/PREDICTED: probable mitochondrial 2-oxoglutarate/malate carrier protein-like [Vitis vinifera]
CL3719.Contig2_All	2060	3	797	0.467093	111.918	7.90452	Up	2.94982e-216	1.8827e-213	GO:0005774//vacuolar membrane;GO:0009507//chloroplast;GO:0005886//plasma membrane	-	-	gi|255546077|ref|XP_002514098.1|/0/conserved hypothetical protein [Ricinus communis]
Unigene14645_All	1153	3	766	0.834528	192.18	7.84728	Up	1.18361e-207	7.16691e-205	GO:0005634//nucleus	GO:0003700//sequence-specific DNA binding transcription factor activity;GO:0003677//DNA binding	GO:0009414//response to water deprivation;GO:0009631//cold acclimation;GO:0006355//regulation of transcription, DNA-dependent	gi|269315900|gb|ACZ37076.1|/1.60663e-121/CRT/DRE binding factor [Citrus trifoliata]
Unigene12041_All	1365	8	1783	1.87978	377.856	7.65113	Up	0	0	GO:0005737//cytoplasm;GO:0005634//nucleus	GO:0005515//protein binding	GO:0009909//regulation of flower development;GO:0009640//photomorphogenesis;GO:0010200//response to chitin	gi|224113263|ref|XP_002316440.1|/9.85811e-60/predicted protein [Populus trichocarpa]
CL5551.Contig1_All	1699	1	217	0.18878	36.9466	7.61259	Up	2.86182e-59	5.15892e-57	-	GO:0032440//2-alkenal reductase [NAD(P)] activity;GO:0005524//ATP binding	GO:0006950//response to stress;GO:0055114//oxidation-reduction process	gi|356572327|ref|XP_003554320.1|/6.23174e-70/PREDICTED: heat shock cognate 70 kDa protein-like [Glycine max]
Unigene24513_All	1535	2	409	0.417898	77.0767	7.527	Up	1.30593e-110	4.46948e-108	-	-	-	gi|356557959|ref|XP_003547277.1|/1.88072e-78/PREDICTED: uncharacterized protein LOC100807096 [Glycine max]
CL4566.Contig1_All	1543	1	185	0.207866	34.6828	7.38242	Up	2.10102e-50	3.10097e-48	-	-	-	-
Unigene9936_All	564	1	164	0.568682	84.1149	7.20859	Up	1.36135e-44	1.80102e-42	-	-	-	-
CL6845.Contig1_All	3517	2	304	0.182392	25.004	7.09897	Up	1.49827e-81	3.86685e-79	GO:0031227//intrinsic to endoplasmic reticulum membrane;GO:0005739//mitochondrion	GO:0001888//glucuronyl-galactosyl-proteoglycan 4-alpha-N-acetylglucosaminyltransferase activity	-	gi|255584380|ref|XP_002532924.1|/0/transferase, transferring glycosyl groups, putative [Ricinus communis]
Unigene4341_All	1016	10	1494	3.15686	425.368	7.07408	Up	0	0	-	GO:0005488//binding	-	gi|255584784|ref|XP_002533110.1|/2.48053e-51/nucleic acid binding protein, putative [Ricinus communis]
CL5737.Contig2_All	1852	4	573	0.692736	89.4997	7.01343	Up	2.614e-152	1.1758e-149	-	GO:0016709//oxidoreductase activity, acting on paired donors, with incorporation or reduction of molecular oxygen, NADH or NADPH as one donor, and incorporation of one atom of oxygen;GO:0005506//iron ion binding;GO:0019825//oxygen binding	GO:0019761//glucosinolate biosynthetic process	gi|225436668|ref|XP_002276655.1|/0/PREDICTED: phenylalanine N-monooxygenase-like [Vitis vinifera]
Unigene4416_All	883	21	2589	7.62794	848.163	6.7969	Up	0	0	-	-	-	gi|224141003|ref|XP_002323865.1|/2.28658e-47/predicted protein [Populus trichocarpa]
Unigene8678_All	851	1	123	0.376894	41.8103	6.79356	Up	2.8736e-33	2.96332e-31	-	-	-	-
Unigene30092_All	365	1	117	0.878731	92.7259	6.72141	Up	1.29534e-31	1.26665e-29	-	-	-	gi|224079043|ref|XP_002305727.1|/1.24998e-14/predicted protein [Populus trichocarpa]
Unigene15284_All	510	4	420	2.51558	238.225	6.56529	Up	3.96746e-110	1.34808e-107	-	-	-	-
CL1989.Contig1_All	1615	1	98	0.198599	17.5534	6.46575	Up	2.19872e-26	1.79044e-24	GO:0031372//UBC13-MMS2 complex;GO:0005829//cytosol	GO:0005515//protein binding;GO:0004842//ubiquitin-protein ligase activity	GO:0006301//postreplication repair	gi|315937232|gb|ADU56174.1|/1.10204e-76/ubiquitin-conjugating family protein [Jatropha curcas]
Unigene15041_All	1231	4	375	1.0422	88.1214	6.40179	Up	9.27624e-98	2.77289e-95	-	-	-	gi|20561|emb|CAA78387.1|/1.95997e-72/protein 2 [Petunia x hybrida]
Unigene9516_All	825	1	91	0.388772	31.9077	6.35884	Up	1.84217e-24	1.40786e-22	GO:0009536//plastid	-	GO:0048367//shoot development	gi|224143475|ref|XP_002324968.1|/3.33191e-13/predicted protein [Populus trichocarpa]
Unigene23841_All	1446	6	539	1.33086	107.827	6.34022	Up	1.42731e-139	5.96563e-137	GO:0016021//integral to membrane;GO:0005774//vacuolar membrane;GO:0005886//plasma membrane	GO:0015120//phosphoglycerate transmembrane transporter activity;GO:0005315//inorganic phosphate transmembrane transporter activity;GO:0071917//triose-phosphate transmembrane transporter activity;GO:0015152//glucose-6-phosphate transmembrane transporter activity;GO:0015297//antiporter activity	GO:0007276//gamete generation;GO:0009749//response to glucose stimulus;GO:0009744//response to sucrose stimulus;GO:0015713//phosphoglycerate transport;GO:0015760//glucose-6-phosphate transport;GO:0035436//triose phosphate transmembrane transport;GO:0010109//regulation of photosynthesis;GO:0009553//embryo sac development;GO:0034389//lipid particle organization;GO:0010152//pollen maturation;GO:0007…	gi|255554959|ref|XP_002518517.1|/0/Glucose-6-phosphate/phosphate translocator 2, chloroplast precursor, putative [Ricinus communis]
Unigene15066_All	798	1	85	0.401926	30.8123	6.26043	Up	8.16294e-23	5.74569e-21	-	GO:0005215//transporter activity	-	gi|224142293|ref|XP_002324493.1|/2.14263e-38/glutamate-gated kainate-type ion channel receptor subunit GluR5 [Populus trichocarpa]
Unigene24564_All	1196	37	3041	9.92246	735.518	6.21192	Up	0	0	GO:0016020//membrane;GO:0005829//cytosol;GO:0009506//plasmodesma;GO:0009505//plant-type cell wall;GO:0005794//Golgi apparatus	-	-	gi|224084630|ref|XP_002307366.1|/2.97543e-134/predicted protein [Populus trichocarpa]
Unigene29178_All	742	13	1051	5.61938	409.739	6.18815	Up	8.2818e-269	6.74396e-266	-	-	-	gi|118487260|gb|ABK95458.1|/6.76412e-28/unknown [Populus trichocarpa]
Unigene18364_All	1145	25	2003	7.00299	506.039	6.17513	Up	0	0	GO:0005829//cytosol;GO:0009505//plant-type cell wall;GO:0005794//Golgi apparatus	-	GO:0009741//response to brassinosteroid stimulus	gi|255545766|ref|XP_002513943.1|/4.74825e-142/conserved hypothetical protein [Ricinus communis]
CL2387.Contig13_All	856	8	632	2.99754	213.576	6.15482	Up	6.5942e-162	3.0836e-159	GO:0005618//cell wall;GO:0005730//nucleolus;GO:0009941//chloroplast envelope;GO:0005773//vacuole;GO:0022626//cytosolic ribosome;GO:0005886//plasma membrane;GO:0048046//apoplast	GO:0005524//ATP binding;GO:0032440//2-alkenal reductase [NAD(P)] activity	GO:0009615//response to virus;GO:0055114//oxidation-reduction process;GO:0009409//response to cold;GO:0009408//response to heat;GO:0009617//response to bacterium;GO:0046686//response to cadmium ion;GO:0080167//response to karrikin	gi|225440324|ref|XP_002263599.1|/7.10593e-115/PREDICTED: heat shock cognate 70 kDa protein isoform 1 [Vitis vinifera]
Unigene21198_All	1549	2	157	0.414121	29.3195	6.14566	Up	4.4854e-41	5.54569e-39	GO:0000151//ubiquitin ligase complex	GO:0004842//ubiquitin-protein ligase activity;GO:0008270//zinc ion binding	GO:0016567//protein ubiquitination;GO:0010029//regulation of seed germination	gi|255568748|ref|XP_002525345.1|/1.56459e-173/Spotted leaf protein, putative [Ricinus communis]
Unigene19429_All	1401	13	1017	2.97615	209.986	6.14071	Up	1.68453e-259	1.30427e-256	GO:0005886//plasma membrane	GO:0005509//calcium ion binding;GO:0016491//oxidoreductase activity	GO:0009646//response to absence of light;GO:0010038//response to metal ion;GO:0009409//response to cold;GO:0009909//regulation of flower development;GO:0045087//innate immune response;GO:0009408//response to heat;GO:0009733//response to auxin stimulus;GO:0048574//long-day photoperiodism, flowering;GO:0009737//response to abscisic acid stimulus;GO:0080164//regulation of nitric oxide metabolic proc…	gi|225453160|ref|XP_002274476.1|/1.20991e-52/PREDICTED: calcium-binding allergen Ole e 8 [Vitis vinifera]
CL3435.Contig2_All	1405	6	449	1.3697	92.4439	6.07665	Up	6.46814e-115	2.34993e-112	-	GO:0047216//inositol 3-alpha-galactosyltransferase activity	GO:0009414//response to water deprivation;GO:0009644//response to high light intensity;GO:0009409//response to cold;GO:0016051//carbohydrate biosynthetic process;GO:0042542//response to hydrogen peroxide;GO:0006012//galactose metabolic process;GO:0009408//response to heat;GO:0009651//response to salt stress	gi|167858183|gb|ACA04032.1|/8.99437e-165/galactinol synthase 3 [Populus trichocarpa]
Unigene26575_All	919	1	74	0.349006	23.2929	6.0605	Up	8.41396e-20	5.16764e-18	-	-	-	gi|224101385|ref|XP_002312257.1|/6.06416e-107/SET domain protein [Populus trichocarpa]
CL837.Contig2_All	1514	10	737	2.11847	140.815	6.05463	Up	1.51189e-187	8.02322e-185	-	GO:0004190//aspartic-type endopeptidase activity	GO:0006508//proteolysis	gi|255552241|ref|XP_002517165.1|/8.34118e-172/basic 7S globulin 2 precursor small subunit, putative [Ricinus communis]
CL7975.Contig1_All	1754	3	221	0.548581	36.4478	6.05398	Up	4.24884e-57	7.37767e-55	GO:0043231//intracellular membrane-bounded organelle;GO:0044444//cytoplasmic part;GO:0016020//membrane	GO:0016709//oxidoreductase activity, acting on paired donors, with incorporation or reduction of molecular oxygen, NADH or NADPH as one donor, and incorporation of one atom of oxygen;GO:0005506//iron ion binding	GO:0042742//defense response to bacterium;GO:0042435//indole-containing compound biosynthetic process;GO:0046394;GO:0019761//glucosinolate biosynthetic process;GO:0009639//response to red or far red light	gi|225458055|ref|XP_002278300.1|/1.18732e-172/PREDICTED: cytochrome P450 83B1 [Vitis vinifera]
CL6446.Contig2_All	898	15	1104	5.35752	355.632	6.05268	Up	3.3515e-280	2.93132e-277	-	-	-	gi|255566872|ref|XP_002524419.1|/3.22865e-12/conserved hypothetical protein [Ricinus communis]
Unigene21145_All	833	13	919	5.0055	319.138	5.99452	Up	1.04759e-232	7.17065e-230	-	-	-	-
Unigene10052_All	298	1	68	1.0763	66.0086	5.9385	Up	3.67238e-18	2.07224e-16	-	-	-	-
Unigene15144_All	789	2	135	0.813021	49.4954	5.92786	Up	4.6344e-35	4.98594e-33	GO:0000151//ubiquitin ligase complex	GO:0004842//ubiquitin-protein ligase activity;GO:0008270//zinc ion binding	GO:0016567//protein ubiquitination;GO:0010029//regulation of seed germination	gi|359473439|ref|XP_002264637.2|/1.39103e-74/PREDICTED: U-box domain-containing protein 19-like [Vitis vinifera]
Unigene19023_All	2645	488	32285	59.1757	3530.88	5.89888	Up	0	0	-	GO:0005488//binding	GO:0006950//response to stress	gi|225448453|ref|XP_002269430.1|/0/PREDICTED: zinc finger CCCH domain-containing protein 29-like [Vitis vinifera]
Unigene864_All	632	1	66	0.507495	30.2089	5.89544	Up	1.29102e-17	7.0573e-16	-	-	-	-
CL6985.Contig2_All	937	1	65	0.342302	20.067	5.87341	Up	2.41986e-17	1.30023e-15	-	GO:0046872//metal ion binding	GO:0010200//response to chitin	gi|255565591|ref|XP_002523785.1|/9.22085e-58/zinc finger protein, putative [Ricinus communis]
Unigene25569_All	834	3	193	1.15373	66.9421	5.85854	Up	1.87281e-49	2.73003e-47	-	-	-	-
CL6446.Contig1_All	916	30	1902	10.5045	600.652	5.83745	Up	0	0	-	-	-	gi|255566872|ref|XP_002524419.1|/1.58563e-14/conserved hypothetical protein [Ricinus communis]
Unigene18749_All	789	5	316	2.03255	115.856	5.83289	Up	4.2897e-80	1.07767e-77	-	-	-	gi|255548822|ref|XP_002515467.1|/1.27873e-19/conserved hypothetical protein [Ricinus communis]
Unigene22303_All	557	1	61	0.575829	31.6798	5.78178	Up	2.9803e-16	1.49426e-14	-	-	-	gi|359475985|ref|XP_002281998.2|/1.66099e-60/PREDICTED: pentatricopeptide repeat-containing protein At4g33170 [Vitis vinifera]
Unigene20863_All	691	1	59	0.464163	24.6992	5.73369	Up	1.04441e-15	5.05404e-14	GO:0000145//exocyst	-	GO:0006904//vesicle docking involved in exocytosis	gi|255606674|ref|XP_002538611.1|/5.10575e-56/conserved hypothetical protein [Ricinus communis]
Unigene8575_All	307	1	58	1.04475	54.651	5.70902	Up	1.95438e-15	9.23978e-14	-	-	-	-
Unigene21178_All	391	1	58	0.820299	42.9101	5.70902	Up	1.95438e-15	9.23054e-14	-	-	-	gi|224075822|ref|XP_002304783.1|/7.24819e-55/predicted protein [Populus trichocarpa]
Unigene24197_All	383	4	230	3.34973	173.715	5.69653	Up	4.10894e-58	7.24124e-56	GO:0016020//membrane;GO:0005829//cytosol;GO:0009506//plasmodesma;GO:0009505//plant-type cell wall;GO:0005794//Golgi apparatus	-	-	gi|224084630|ref|XP_002307366.1|/1.30665e-16/predicted protein [Populus trichocarpa]
CL6423.Contig1_All	1664	14	798	2.69851	138.726	5.68393	Up	2.8434e-198	1.63773e-195	-	-	-	-
Unigene13114_All	497	1	57	0.645346	33.1762	5.68393	Up	3.65622e-15	1.6798e-13	-	-	-	-
Unigene9944_All	639	1	56	0.501936	25.351	5.6584	Up	6.83806e-15	3.08759e-13	-	-	-	-
Unigene30657_All	630	1	55	0.509106	25.254	5.6324	Up	1.27853e-14	5.67529e-13	-	-	-	-
Unigene11423_All	1155	11	603	3.05464	151.023	5.62762	Up	1.4235e-149	6.22519e-147	-	-	-	gi|224130498|ref|XP_002320852.1|/8.023e-113/predicted protein [Populus trichocarpa]
Unigene18538_All	1112	2	107	0.576865	27.8347	5.59251	Up	1.93769e-27	1.63424e-25	-	-	-	gi|255576013|ref|XP_002528902.1|/2.76479e-14/hypothetical protein RCOM_0188110 [Ricinus communis]
Unigene22533_All	451	1	53	0.711168	33.9944	5.57896	Up	4.46556e-14	1.90867e-12	-	-	-	-
Unigene24705_All	1061	8	423	2.41837	115.328	5.57556	Up	6.19772e-105	2.00492e-102	-	-	-	-
Unigene14639_All	1481	104	5486	22.5231	1071.54	5.57214	Up	0	0	-	-	-	gi|156145802|gb|ABU53677.1|/5.1098e-57/ethylene-responsive element binding protein [Gossypium barbadense]
Unigene3885_All	400	1	52	0.801842	37.6055	5.55148	Up	8.3417e-14	3.49892e-12	-	-	-	-
Unigene10010_All	375	1	51	0.855298	39.3412	5.52347	Up	1.55772e-13	6.41422e-12	-	-	-	-
Unigene14060_All	585	4	203	2.19307	100.38	5.51638	Up	8.6984e-51	1.30008e-48	-	-	GO:0010033//response to organic substance;GO:0050794//regulation of cellular process	gi|255553603|ref|XP_002517842.1|/2.96113e-42/glutaredoxin, grx, putative [Ricinus communis]
Unigene30580_All	741	1	50	0.432843	19.5191	5.4949	Up	2.90788e-13	1.17787e-11	-	-	-	-
Unigene30758_All	283	1	49	1.13335	50.0862	5.46575	Up	5.42636e-13	2.16459e-11	-	-	-	-
Unigene17003_All	648	1	48	0.494964	21.4276	5.436	Up	1.01224e-12	3.94129e-11	-	-	-	gi|359494794|ref|XP_002267896.2|/1.94729e-83/PREDICTED: pentatricopeptide repeat-containing protein At3g07290, mitochondrial [Vitis vinifera]
Unigene19217_All	1813	41	1944	7.25329	310.175	5.4183	Up	0	0	-	GO:0016717//oxidoreductase activity, acting on paired donors, with oxidation of a pair of donors resulting in the reduction of molecular oxygen to two molecules of water;GO:0020037//heme binding;GO:0052631//sphingolipid delta-8 desaturase activity	GO:0006633//fatty acid biosynthetic process;GO:0055114//oxidation-reduction process	gi|224067948|ref|XP_002302613.1|/0/predicted protein [Populus trichocarpa]
Unigene19470_All	827	1	47	0.387832	16.44	5.40563	Up	1.8875e-12	7.17191e-11	GO:0016023//cytoplasmic membrane-bounded vesicle	GO:0046872//metal ion binding;GO:0016491//oxidoreductase activity	-	gi|224101527|ref|XP_002312317.1|/5.20477e-86/predicted protein [Populus trichocarpa]
CL5695.Contig1_All	488	1	47	0.657248	27.8603	5.40563	Up	1.8875e-12	7.17768e-11	-	-	-	-
Unigene23105_All	1475	3	138	0.652346	27.0642	5.3746	Up	1.59091e-34	1.70382e-32	-	GO:0004672//protein kinase activity;GO:0005515//protein binding	GO:0006468//protein phosphorylation;GO:0009414//response to water deprivation;GO:0000302//response to reactive oxygen species;GO:0009651//response to salt stress;GO:0048235//pollen sperm cell differentiation;GO:0009409//response to cold;GO:0050794//regulation of cellular process	gi|255565216|ref|XP_002523600.1|/8.84639e-102/ATP binding protein, putative [Ricinus communis]
CL9089.Contig1_All	1139	3	137	0.844786	34.7941	5.36411	Up	2.96234e-34	3.13703e-32	-	GO:0016772//transferase activity, transferring phosphorus-containing groups	GO:0050896//response to stimulus	gi|255545828|ref|XP_002513974.1|/2.19935e-46/kinase, putative [Ricinus communis]
CL7369.Contig1_All	1577	5	223	1.01692	40.9055	5.33001	Up	7.15228e-55	1.18944e-52	GO:0005576//extracellular region	GO:0005507//copper ion binding;GO:0008447//L-ascorbate oxidase activity	GO:0055114//oxidation-reduction process	gi|224081180|ref|XP_002306323.1|/0/predicted protein [Populus trichocarpa]
Unigene18745_All	1637	2	89	0.391859	15.7271	5.32678	Up	1.44021e-22	1.00031e-20	-	-	-	gi|255540523|ref|XP_002511326.1|/1.39598e-18/conserved hypothetical protein [Ricinus communis]
CL5551.Contig2_All	1687	2	89	0.380245	15.261	5.32678	Up	1.44021e-22	1.00179e-20	-	GO:0032440//2-alkenal reductase [NAD(P)] activity;GO:0005524//ATP binding	GO:0006950//response to stress;GO:0055114//oxidation-reduction process	gi|356572327|ref|XP_003554320.1|/2.7717e-70/PREDICTED: heat shock cognate 70 kDa protein-like [Glycine max]
Unigene20677_All	552	2	88	1.16209	46.116	5.31047	Up	2.68032e-22	1.84267e-20	-	-	-	-
Unigene25034_All	732	1	44	0.438165	17.388	5.31047	Up	1.22079e-11	4.31894e-10	-	-	-	-
Unigene5040_All	355	1	44	0.903484	35.8536	5.31047	Up	1.22079e-11	4.32218e-10	-	GO:0004805//trehalose-phosphatase activity	GO:0005992//trehalose biosynthetic process	gi|359490201|ref|XP_002265679.2|/7.09107e-47/PREDICTED: uncharacterized glycosyl hydrolase Rv2006/MT2062 [Vitis vinifera]
CL8948.Contig1_All	2100	1	43	0.152732	5.92321	5.27731	Up	2.27254e-11	7.85165e-10	-	GO:0004553//hydrolase activity, hydrolyzing O-glycosyl compounds;GO:0047268//galactinol-raffinose galactosyltransferase activity	GO:0080167//response to karrikin;GO:0008152//metabolic process;GO:0006979//response to oxidative stress	gi|224130968|ref|XP_002320969.1|/0/predicted protein [Populus trichocarpa]
Unigene1761_All	428	1	43	0.749385	29.0625	5.27731	Up	2.27254e-11	7.86315e-10	-	-	-	-
Unigene19871_All	330	1	43	0.97193	37.6932	5.27731	Up	2.27254e-11	7.8574e-10	-	-	-	-
Unigene22304_All	761	2	86	0.842935	32.6905	5.27731	Up	9.27672e-22	6.20594e-20	-	-	-	gi|359475985|ref|XP_002281998.2|/3.21506e-105/PREDICTED: pentatricopeptide repeat-containing protein At4g33170 [Vitis vinifera]
Unigene18715_All	559	3	128	1.72131	66.2379	5.26608	Up	7.9155e-32	7.83751e-30	-	-	GO:0050832//defense response to fungus	gi|224101811|ref|XP_002312430.1|/4.31502e-40/predicted protein [Populus trichocarpa]
CL188.Contig1_All	1294	8	336	1.98292	75.1127	5.24336	Up	1.97451e-81	5.06826e-79	-	GO:0003676//nucleic acid binding;GO:0003964//RNA-directed DNA polymerase activity;GO:0008270//zinc ion binding	GO:0015074//DNA integration	gi|2854111|gb|AAC02552.1|/1.30248e-13/reverse transcriptase [Citrus limon]
Unigene7779_All	583	1	41	0.550149	20.3434	5.20859	Up	7.8637e-11	2.59904e-09	-	-	-	-
CL6423.Contig2_All	1033	2	82	0.620981	22.9626	5.20859	Up	1.10788e-20	7.04243e-19	-	-	-	-
Unigene18559_All	1076	4	162	1.19233	43.5523	5.19089	Up	1.00931e-39	1.21297e-37	-	-	-	gi|255537882|ref|XP_002510006.1|/9.9831e-46/Transcription factor HBP-1b, putative [Ricinus communis]
Unigene30588_All	638	1	40	0.502722	18.1362	5.17297	Up	1.46169e-10	4.68357e-09	-	-	-	-
CL1502.Contig2_All	327	1	40	0.980847	35.3851	5.17297	Up	1.46169e-10	4.68039e-09	GO:0016021//integral to membrane;GO:0005886//plasma membrane	GO:0005509//calcium ion binding;GO:0030247//polysaccharide binding;GO:0005524//ATP binding;GO:0004709//MAP kinase kinase kinase activity	GO:0009620//response to fungus;GO:0000186//activation of MAPKK activity;GO:0000165//MAPKKK cascade	gi|255545828|ref|XP_002513974.1|/4.89326e-48/kinase, putative [Ricinus communis]
Unigene33556_All	349	1	40	0.919017	33.1545	5.17297	Up	1.46169e-10	4.67722e-09	-	-	-	-
Unigene17559_All	860	3	120	1.11885	40.3637	5.17297	Up	1.12361e-29	1.00508e-27	-	-	-	-
Unigene30635_All	437	1	40	0.733952	26.4781	5.17297	Up	1.46169e-10	4.68993e-09	-	-	-	gi|255546809|ref|XP_002514463.1|/1.13731e-28/electron transporter, putative [Ricinus communis]
Unigene19463_All	600	1	40	0.534562	19.2849	5.17297	Up	1.46169e-10	4.68675e-09	-	-	GO:0080156//mitochondrial mRNA modification	gi|255543164|ref|XP_002512645.1|/1.20946e-09/pentatricopeptide repeat-containing protein, putative [Ricinus communis]
Unigene9647_All	1081	15	587	4.45056	157.08	5.14137	Up	6.34532e-140	2.6758e-137	-	-	GO:0080167//response to karrikin	gi|297845418|ref|XP_002890590.1|/1.30889e-61/hypothetical protein ARALYDRAFT_472633 [Arabidopsis lyrata subsp. lyrata]
Unigene4868_All	214	2	77	2.99754	104.084	5.11783	Up	2.44442e-19	1.4707e-17	-	-	-	-
Unigene7390_All	731	1	38	0.438765	15.0375	5.09897	Up	5.04198e-10	1.52551e-08	-	-	-	gi|28558781|gb|AAO45752.1|/1.03828e-22/pol protein [Cucumis melo subsp. melo]
Unigene26453_All	468	1	38	0.685335	23.488	5.09897	Up	5.04198e-10	1.52356e-08	-	-	-	-
CL6682.Contig4_All	534	1	38	0.600631	20.585	5.09897	Up	5.04198e-10	1.52259e-08	-	-	-	-
Unigene7034_All	646	1	38	0.496497	17.0161	5.09897	Up	5.04198e-10	1.52454e-08	-	-	-	-
CL6176.Contig1_All	910	7	261	2.46721	82.9674	5.07159	Up	1.47966e-62	2.79537e-60	-	GO:0008080//N-acetyltransferase activity	GO:0009737//response to abscisic acid stimulus;GO:0008152//metabolic process	gi|225432712|ref|XP_002282836.1|/6.48254e-69/PREDICTED: uncharacterized N-acetyltransferase p20 [Vitis vinifera]
Unigene23691_All	881	1	37	0.36406	12.1488	5.0605	Up	9.35608e-10	2.75663e-08	-	GO:0004715//non-membrane spanning protein tyrosine kinase activity;GO:0004714//transmembrane receptor protein tyrosine kinase activity;GO:0030246//carbohydrate binding;GO:0005524//ATP binding;GO:0004674//protein serine/threonine kinase activity	GO:0006950//response to stress;GO:0006468//protein phosphorylation	gi|224096774|ref|XP_002334671.1|/1.35542e-124/predicted protein [Populus trichocarpa]
Unigene21667_All	1380	10	362	2.32418	75.8818	5.02896	Up	6.81312e-86	1.88178e-83	-	-	-	gi|356548829|ref|XP_003542801.1|/6.15697e-09/PREDICTED: uncharacterized protein LOC100810608 [Glycine max]
Unigene3810_All	893	1	36	0.359168	11.6616	5.02097	Up	1.73507e-09	4.96651e-08	GO:0016023//cytoplasmic membrane-bounded vesicle;GO:0048046//apoplast	GO:0004872//receptor activity;GO:0004784//superoxide dismutase activity;GO:0045735//nutrient reservoir activity;GO:0030145//manganese ion binding	GO:0055114//oxidation-reduction process	gi|255549426|ref|XP_002515766.1|/2.16498e-85/Nectarin-1 precursor, putative [Ricinus communis]
Unigene23457_All	877	1	36	0.365721	11.8744	5.02097	Up	1.73507e-09	4.9635e-08	GO:0009506//plasmodesma	GO:0004553//hydrolase activity, hydrolyzing O-glycosyl compounds;GO:0047274//galactinol-sucrose galactosyltransferase activity	GO:0080167//response to karrikin;GO:0034484//raffinose catabolic process;GO:0006979//response to oxidative stress	gi|224138022|ref|XP_002322710.1|/2.25984e-47/predicted protein [Populus trichocarpa]
Unigene25405_All	442	1	36	0.725649	23.5607	5.02097	Up	1.73507e-09	4.96952e-08	-	-	-	-
Unigene3499_All	386	1	36	0.830925	26.9788	5.02097	Up	1.73507e-09	4.97253e-08	-	-	-	-
Unigene20027_All	1406	5	180	1.1406	37.0335	5.02097	Up	2.54706e-43	3.29583e-41	GO:0005794//Golgi apparatus	GO:0047262//polygalacturonate 4-alpha-galacturonosyltransferase activity	GO:0016051//carbohydrate biosynthetic process;GO:0006979//response to oxidative stress	gi|255552756|ref|XP_002517421.1|/8.75226e-144/transferase, transferring glycosyl groups, putative [Ricinus communis]
Unigene27241_All	572	1	35	0.560729	17.7003	4.98033	Up	3.21556e-09	8.86579e-08	-	-	-	-
Unigene19806_All	568	1	35	0.564678	17.8249	4.98033	Up	3.21556e-09	8.87096e-08	-	-	-	-
Unigene7270_All	544	1	35	0.58959	18.6113	4.98033	Up	3.21556e-09	8.86061e-08	-	-	-	-
CL8398.Contig1_All	1810	1	34	0.177203	5.43386	4.9385	Up	5.95518e-09	1.59537e-07	GO:0009507//chloroplast	GO:0004364//glutathione transferase activity;GO:0004462//lactoylglutathione lyase activity	GO:0009651//response to salt stress;GO:0060416//response to growth hormone stimulus;GO:0006749//glutathione metabolic process;GO:0080148//negative regulation of response to water deprivation;GO:0048527//lateral root development;GO:0046686//response to cadmium ion;GO:0009407//toxin catabolic process;GO:0080167//response to karrikin;GO:0009704//de-etiolation	gi|255558278|ref|XP_002520166.1|/8.88965e-46/glutathione s-transferase, putative [Ricinus communis]
Unigene16281_All	597	1	34	0.537248	16.4745	4.9385	Up	5.95518e-09	1.59446e-07	-	-	-	-
CL4085.Contig5_All	1172	1	34	0.273666	8.39188	4.9385	Up	5.95518e-09	1.59627e-07	GO:0016021//integral to membrane	-	-	gi|297800820|ref|XP_002868294.1|/2.49083e-69/predicted protein [Arabidopsis lyrata subsp. lyrata]
Unigene21640_All	866	1	34	0.370366	11.3571	4.9385	Up	5.95518e-09	1.59899e-07	GO:0009506//plasmodesma	GO:0004103//choline kinase activity;GO:0005524//ATP binding;GO:0004305//ethanolamine kinase activity;GO:0004674//protein serine/threonine kinase activity	GO:0009611//response to wounding;GO:0006468//protein phosphorylation;GO:0006657//CDP-choline pathway	gi|255566742|ref|XP_002524355.1|/3.20527e-46/choline/ethanolamine kinase, putative [Ricinus communis]
CL9773.Contig2_All	358	1	34	0.895913	27.4729	4.9385	Up	5.95518e-09	1.59809e-07	GO:0009536//plastid;GO:0005634//nucleus	GO:0046983//protein dimerization activity	GO:0010102//lateral root morphogenesis;GO:0009753//response to jasmonic acid stimulus;GO:0006417//regulation of translation;GO:0009414//response to water deprivation;GO:0009416//response to light stimulus;GO:0006355//regulation of transcription, DNA-dependent;GO:0009611//response to wounding;GO:0009630//gravitropism;GO:0009734//auxin mediated signaling pathway	gi|365818539|gb|AEX00358.1|/7.13234e-18/IAA15 [Solanum lycopersicum]
Unigene11297_All	599	1	34	0.535454	16.4195	4.9385	Up	5.95518e-09	1.59718e-07	GO:0009505//plant-type cell wall;GO:0009506//plasmodesma;GO:0016020//membrane;GO:0005829//cytosol;GO:0048046//apoplast	GO:0005507//copper ion binding;GO:0008447//L-ascorbate oxidase activity;GO:0030599//pectinesterase activity	GO:0055114//oxidation-reduction process	gi|224080706|ref|XP_002306213.1|/4.071e-82/predicted protein [Populus trichocarpa]
Unigene29888_All	576	34	1149	18.9324	577.04	4.92974	Up	1.11756e-266	8.79709e-264	-	-	-	gi|118488082|gb|ABK95861.1|/1.26195e-29/unknown [Populus trichocarpa]
Unigene22341_All	441	2	67	1.45459	43.9485	4.91713	Up	1.16159e-16	6.01556e-15	-	-	-	-
Unigene25209_All	1053	4	133	1.21837	36.5369	4.90632	Up	5.8662e-32	5.84516e-30	GO:0005737//cytoplasm;GO:0005634//nucleus	-	GO:0009061//anaerobic respiration	gi|255571994|ref|XP_002526938.1|/1.38583e-60/hypothetical protein RCOM_0530890 [Ricinus communis]
Unigene22534_All	219	1	33	1.46455	43.5891	4.89544	Up	1.1021e-08	2.85529e-07	-	-	-	-
Unigene17151_All	405	1	33	0.791943	23.5704	4.89544	Up	1.1021e-08	2.8506e-07	-	-	-	-
Unigene11289_All	453	1	33	0.708029	21.0729	4.89544	Up	1.1021e-08	2.85373e-07	-	-	-	-
Unigene11626_All	703	1	33	0.45624	13.579	4.89544	Up	1.1021e-08	2.85216e-07	GO:0016023//cytoplasmic membrane-bounded vesicle	-	-	gi|225446753|ref|XP_002282792.1|/4.70882e-28/PREDICTED: non-specific lipid-transfer protein A-like [Vitis vinifera]
Unigene4906_All	918	4	129	1.39755	40.6495	4.86227	Up	6.82152e-31	6.39247e-29	-	GO:0003677//DNA binding;GO:0046983//protein dimerization activity	-	gi|224127192|ref|XP_002320010.1|/1.92202e-60/predicted protein [Populus trichocarpa]
CL5314.Contig1_All	921	39	1249	13.5817	392.293	4.8522	Up	2.7051e-287	2.45696e-284	GO:0005618//cell wall;GO:0005730//nucleolus;GO:0005737//cytoplasm;GO:0005886//plasma membrane	GO:0004478//methionine adenosyltransferase activity;GO:0046872//metal ion binding;GO:0005524//ATP binding	GO:0006555//methionine metabolic process;GO:0009651//response to salt stress;GO:0009409//response to cold;GO:0006556//S-adenosylmethionine biosynthetic process;GO:0006730//one-carbon metabolic process;GO:0009809//lignin biosynthetic process	gi|75297911|sp|Q84MM2.1|METK_LITCN/7.1032e-156/RecName: Full=S-adenosylmethionine synthase; Short=AdoMet synthase; AltName: Full=Methionine adenosyltransferase; Short=MAT
Unigene16450_All	591	1	32	0.542702	15.6628	4.85104	Up	2.03804e-08	5.08487e-07	GO:0005634//nucleus	GO:0003700//sequence-specific DNA binding transcription factor activity;GO:0043565//sequence-specific DNA binding;GO:0005516//calmodulin binding	GO:0080142//regulation of salicylic acid biosynthetic process;GO:0010112//regulation of systemic acquired resistance	gi|225455994|ref|XP_002276848.1|/7.30562e-52/PREDICTED: uncharacterized protein LOC100242382 [Vitis vinifera]
Unigene30811_All	262	1	32	1.22419	35.3311	4.85104	Up	2.03804e-08	5.09025e-07	-	-	-	-
Unigene6285_All	357	1	32	0.898423	25.9292	4.85104	Up	2.03804e-08	5.08756e-07	-	-	-	-
Unigene7313_All	934	6	189	2.06041	58.536	4.82832	Up	1.54553e-44	2.03898e-42	-	-	-	gi|359475985|ref|XP_002281998.2|/5.44577e-111/PREDICTED: pentatricopeptide repeat-containing protein At4g33170 [Vitis vinifera]
Unigene22305_All	1371	9	283	2.10549	59.7114	4.82578	Up	4.99962e-66	1.00482e-63	-	-	-	gi|15234095|ref|NP_195043.1|/8.0516e-78/pentatricopeptide repeat-containing protein [Arabidopsis thaliana]
Unigene31165_All	453	1	31	0.708029	19.7957	4.80524	Up	3.76572e-08	9.11609e-07	-	-	-	-
Unigene21476_All	570	3	93	1.68809	47.1972	4.80524	Up	1.85853e-22	1.28519e-20	-	-	-	gi|297817078|ref|XP_002876422.1|/4.15459e-17/hypothetical protein ARALYDRAFT_486190 [Arabidopsis lyrata subsp. lyrata]
Unigene14290_All	744	2	62	0.862196	24.1061	4.80524	Up	2.4959e-15	1.16599e-13	GO:0005634//nucleus	GO:0003677//DNA binding;GO:0005515//protein binding;GO:0003700//sequence-specific DNA binding transcription factor activity	GO:0048629//trichome patterning;GO:0010091//trichome branching;GO:0048765//root hair cell differentiation;GO:0045893//positive regulation of transcription, DNA-dependent	gi|15241488|ref|NP_196979.1|/3.11304e-57/transcription factor WER [Arabidopsis thaliana]
CL1752.Contig2_All	1413	1	31	0.22699	6.3464	4.80524	Up	3.76572e-08	9.11142e-07	-	-	-	gi|147856929|emb|CAN78632.1|/2.00379e-79/hypothetical protein VITISV_000033 [Vitis vinifera]
Unigene30840_All	970	1	31	0.330657	9.24481	4.80524	Up	3.76572e-08	9.10676e-07	-	GO:0004715//non-membrane spanning protein tyrosine kinase activity;GO:0005524//ATP binding;GO:0004674//protein serine/threonine kinase activity	GO:0042742//defense response to bacterium;GO:0006468//protein phosphorylation	gi|255550441|ref|XP_002516271.1|/2.34194e-128/Protein kinase APK1B, chloroplast precursor, putative [Ricinus communis]
CL9506.Contig1_All	1268	1	31	0.252947	7.07214	4.80524	Up	3.76572e-08	9.09744e-07	-	-	GO:0009753//response to jasmonic acid stimulus;GO:0007275//multicellular organismal development;GO:0006950//response to stress	gi|255576619|ref|XP_002529200.1|/2.00409e-35/conserved hypothetical protein [Ricinus communis]
Unigene19629_All	428	1	31	0.749385	20.952	4.80524	Up	3.76572e-08	9.1021e-07	-	-	-	-
Unigene7816_All	828	26	785	10.0714	274.251	4.76715	Up	2.07878e-179	1.06718e-176	GO:0005794//Golgi apparatus;GO:0009506//plasmodesma;GO:0005886//plasma membrane;GO:0005774//vacuolar membrane;GO:0009507//chloroplast	-	GO:0010150//leaf senescence;GO:0042742//defense response to bacterium;GO:0051607//defense response to virus	gi|167427545|gb|ABZ80409.1|/1.16327e-74/hairpin-inducing protein [Casuarina glauca]
Unigene16490_All	822	1	30	0.390191	10.5574	4.75793	Up	6.95208e-08	1.62147e-06	GO:0016021//integral to membrane	GO:0005388//calcium-transporting ATPase activity;GO:0005516//calmodulin binding;GO:0046872//metal ion binding;GO:0005524//ATP binding	GO:0070588//calcium ion transmembrane transport;GO:0006754//ATP biosynthetic process	gi|255552023|ref|XP_002517056.1|/1.57633e-132/cation-transporting atpase plant, putative [Ricinus communis]
Unigene4707_All	250	1	30	1.28295	34.7128	4.75793	Up	6.95208e-08	1.61907e-06	-	-	-	-
Unigene19464_All	1690	8	240	1.51828	41.0802	4.75793	Up	9.02306e-56	1.54405e-53	-	-	GO:0009793//embryo development ending in seed dormancy	gi|224141409|ref|XP_002324065.1|/0/predicted protein [Populus trichocarpa]
Unigene3936_All	541	1	30	0.592859	16.041	4.75793	Up	6.95208e-08	1.62067e-06	-	-	-	-
CL7655.Contig1_All	1086	6	180	1.77203	47.9458	4.75793	Up	3.78808e-42	4.75827e-40	-	GO:0004805//trehalose-phosphatase activity	GO:0005992//trehalose biosynthetic process	gi|359490201|ref|XP_002265679.2|/2.70917e-99/PREDICTED: uncharacterized glycosyl hydrolase Rv2006/MT2062 [Vitis vinifera]
Unigene21020_All	590	1	30	0.543622	14.7088	4.75793	Up	6.95208e-08	1.61987e-06	GO:0016020//membrane	-	-	gi|224135451|ref|XP_002327221.1|/2.3905e-63/predicted protein [Populus trichocarpa]
Unigene4850_All	819	7	210	2.74134	74.1726	4.75793	Up	5.81782e-49	8.40292e-47	-	-	-	gi|147778590|emb|CAN73469.1|/2.74014e-44/hypothetical protein VITISV_000273 [Vitis vinifera]
Unigene8428_All	202	1	30	1.58781	42.9614	4.75793	Up	6.95208e-08	1.61827e-06	-	-	-	-
CL2461.Contig5_All	904	3	89	1.06439	28.4793	4.74181	Up	2.1436e-21	1.40225e-19	-	-	-	gi|255540707|ref|XP_002511418.1|/4.94002e-61/DNA binding protein, putative [Ricinus communis]
Unigene25371_All	1960	13	384	2.12734	56.6739	4.73556	Up	3.43486e-88	9.65645e-86	-	-	-	gi|255548806|ref|XP_002515459.1|/6.81124e-23/conserved hypothetical protein [Ricinus communis]
Unigene3784_All	870	2	59	0.737326	19.6174	4.73369	Up	1.56372e-14	6.90231e-13	-	-	-	-
Unigene14999_All	2672	35	1016	4.20127	109.993	4.71044	Up	3.55284e-230	2.36339e-227	-	-	-	gi|255586180|ref|XP_002533749.1|/0/transcription factor, putative [Ricinus communis]
Unigene3525_All	557	2	58	1.15166	30.1218	4.70902	Up	2.87986e-14	1.249e-12	GO:0005783//endoplasmic reticulum	-	GO:0009061//anaerobic respiration	gi|255542255|ref|XP_002512191.1|/1.08918e-19/conserved hypothetical protein [Ricinus communis]
Unigene19392_All	563	1	29	0.569693	14.9004	4.70902	Up	1.28228e-07	2.87843e-06	-	-	-	-
Unigene13899_All	498	1	29	0.64405	16.8452	4.70902	Up	1.28228e-07	2.87706e-06	-	GO:0016757//transferase activity, transferring glycosyl groups	GO:0009058//biosynthetic process	gi|255558922|ref|XP_002520484.1|/7.47302e-74/glycosyltransferase, putative [Ricinus communis]
Unigene30884_All	253	1	29	1.26773	33.1578	4.70902	Up	1.28228e-07	2.87569e-06	-	-	-	-
CL772.Contig1_All	587	2	57	1.0928	28.0896	4.68393	Up	5.30094e-14	2.24541e-12	-	-	-	-
Unigene7278_All	499	2	57	1.28552	33.0432	4.68393	Up	5.30094e-14	2.24743e-12	-	-	-	-
CL2891.Contig4_All	2866	1	28	0.111911	2.82612	4.6584	Up	2.36282e-07	5.08178e-06	-	GO:0016740//transferase activity	-	gi|255554567|ref|XP_002518322.1|/1.9083e-157/bromodomain-containing protein, putative [Ricinus communis]
Unigene24485_All	472	1	28	0.679527	17.1603	4.6584	Up	2.36282e-07	5.0841e-06	-	-	-	-
CL1901.Contig1_All	1602	1	28	0.20021	5.05596	4.6584	Up	2.36282e-07	5.07716e-06	GO:0000311//plastid large ribosomal subunit;GO:0009535//chloroplast thylakoid membrane;GO:0009570//chloroplast stroma;GO:0022626//cytosolic ribosome;GO:0005634//nucleus	GO:0008266//poly(U) RNA binding;GO:0019843//rRNA binding;GO:0003735//structural constituent of ribosome	GO:0006412//translation;GO:0006355//regulation of transcription, DNA-dependent;GO:0006353//transcription termination, DNA-dependent	gi|224092093|ref|XP_002309469.1|/2.17851e-109/predicted protein [Populus trichocarpa]
Unigene16416_All	489	1	28	0.655904	16.5637	4.6584	Up	2.36282e-07	5.07947e-06	-	-	-	-
CL7113.Contig3_All	379	3	83	2.53881	63.3501	4.64112	Up	8.30864e-20	5.1096e-18	GO:0016021//integral to membrane	GO:0005509//calcium ion binding;GO:0030247//polysaccharide binding;GO:0005524//ATP binding;GO:0004709//MAP kinase kinase kinase activity	GO:0000186//activation of MAPKK activity;GO:0000165//MAPKKK cascade	gi|255541802|ref|XP_002511965.1|/6.23149e-51/kinase, putative [Ricinus communis]
Unigene20704_All	601	2	55	1.06734	26.4726	4.6324	Up	1.79308e-13	7.3641e-12	-	-	-	gi|255558454|ref|XP_002520252.1|/6.88731e-37/conserved hypothetical protein [Ricinus communis]
Unigene19590_All	1205	3	82	0.798515	19.685	4.62363	Up	1.52645e-19	9.25472e-18	GO:0005773//vacuole	GO:0047746//chlorophyllase activity	GO:0015996//chlorophyll catabolic process;GO:0006950//response to stress	gi|30912720|sp|Q94LX1.1|CLH1_CITUN/0/RecName: Full=Chlorophyllase-1, chloroplastic; AltName: Full=Chlorophyll-chlorophyllido hydrolase 1; Short=Chlase 1; Flags: Precursor
Unigene20223_All	402	1	27	0.797853	19.4288	4.60593	Up	4.3494e-07	8.9979e-06	-	-	-	-
Unigene20848_All	277	2	53	2.31579	55.3483	4.57896	Up	6.05114e-13	2.39761e-11	-	-	-	-
Unigene15706_All	1324	169	4449	40.94	972.037	4.56943	Up	0	0	GO:0005634//nucleus	GO:0004535//poly(A)-specific ribonuclease activity;GO:0003676//nucleic acid binding	GO:0042742//defense response to bacterium;GO:0009611//response to wounding;GO:0000289//nuclear-transcribed mRNA poly(A) tail shortening;GO:0009451//RNA modification	gi|224131812|ref|XP_002328114.1|/5.45842e-132/predicted protein [Populus trichocarpa]
Unigene21445_All	1363	97	2553	22.8257	541.83	4.56911	Up	0	0	-	-	GO:0009409//response to cold;GO:0010200//response to chitin;GO:0045893//positive regulation of transcription, DNA-dependent	gi|320097164|gb|ADW09319.1|/1.7379e-165/ethylene-responsive element binding factor 6 [Citrus medica var. sarcodactylis]
Unigene25596_All	1471	1	26	0.21804	5.11292	4.55148	Up	7.99738e-07	1.58838e-05	-	GO:0004672//protein kinase activity;GO:0005524//ATP binding	GO:0006468//protein phosphorylation	gi|297748058|gb|ADI52619.1|/6.30768e-108/mitogen-activated protein kinase kinase kinase [Gossypium hirsutum]
CL8109.Contig1_All	1722	4	104	0.745034	17.4706	4.55148	Up	2.84348e-24	2.14533e-22	-	GO:0003677//DNA binding;GO:0005516//calmodulin binding	-	gi|255538212|ref|XP_002510171.1|/2.64169e-92/WRKY transcription factor, putative [Ricinus communis]
Unigene31489_All	209	1	26	1.53463	35.9861	4.55148	Up	7.99738e-07	1.59038e-05	-	-	-	-
Unigene7017_All	453	1	26	0.708029	16.6029	4.55148	Up	7.99738e-07	1.58971e-05	-	GO:0003700//sequence-specific DNA binding transcription factor activity;GO:0003677//DNA binding	GO:0010200//response to chitin;GO:0006355//regulation of transcription, DNA-dependent	gi|255546125|ref|XP_002514122.1|/7.43267e-26/DNA binding protein, putative [Ricinus communis]
Unigene810_All	323	1	26	0.992994	23.2851	4.55148	Up	7.99738e-07	1.58905e-05	-	GO:0016787//hydrolase activity	-	gi|359476165|ref|XP_002283141.2|/2.29944e-29/PREDICTED: LRR receptor-like serine/threonine-protein kinase GSO1-like [Vitis vinifera]
Unigene13598_All	839	3	77	1.14685	26.5483	4.53287	Up	3.1749e-18	1.80229e-16	GO:0005737//cytoplasm;GO:0005634//nucleus	GO:0005515//protein binding	GO:0010224//response to UV-B;GO:0006355//regulation of transcription, DNA-dependent;GO:0009909//regulation of flower development;GO:0009640//photomorphogenesis;GO:0010200//response to chitin	gi|224095756|ref|XP_002310466.1|/3.96844e-38/predicted protein [Populus trichocarpa]
Unigene30675_All	379	2	51	1.69254	38.9259	4.52347	Up	2.037e-12	7.70276e-11	-	-	-	-
Unigene9585_All	462	6	151	4.16541	94.546	4.50448	Up	1.70733e-34	1.82438e-32	-	-	-	gi|255545602|ref|XP_002513861.1|/6.98679e-09/conserved hypothetical protein [Ricinus communis]
Unigene3563_All	574	1	25	0.558775	12.599	4.4949	Up	1.46877e-06	2.76374e-05	-	-	-	-
Unigene13722_All	452	1	25	0.709595	15.9996	4.4949	Up	1.46877e-06	2.76154e-05	-	-	-	gi|359494794|ref|XP_002267896.2|/3.68025e-33/PREDICTED: pentatricopeptide repeat-containing protein At3g07290, mitochondrial [Vitis vinifera]
CL9767.Contig1_All	1585	1	25	0.202358	4.56267	4.4949	Up	1.46877e-06	2.76044e-05	-	GO:0005515//protein binding	-	gi|224133658|ref|XP_002321629.1|/5.38636e-52/predicted protein [Populus trichocarpa]
Unigene31415_All	520	1	25	0.616802	13.9074	4.4949	Up	1.46877e-06	2.75825e-05	-	-	-	gi|255568506|ref|XP_002525227.1|/2.10932e-32/pentatricopeptide repeat-containing protein, putative [Ricinus communis]
Unigene18405_All	584	1	25	0.549207	12.3833	4.4949	Up	1.46877e-06	2.76264e-05	-	-	-	gi|388494530|gb|AFK35331.1|/1.17528e-06/unknown [Lotus japonicus]
Unigene33087_All	570	1	25	0.562696	12.6874	4.4949	Up	1.46877e-06	2.75934e-05	-	GO:0016301//kinase activity	GO:0009987//cellular process;GO:0008152//metabolic process	gi|224091835|ref|XP_002309365.1|/1.09333e-22/predicted protein [Populus trichocarpa]
Unigene13358_All	803	2	49	0.798847	17.6518	4.46575	Up	6.83884e-12	2.47698e-10	-	GO:0047180	-	gi|224061883|ref|XP_002300646.1|/1.33878e-96/predicted protein [Populus trichocarpa]
Unigene16374_All	909	2	49	0.705692	15.5934	4.46575	Up	6.83884e-12	2.47888e-10	-	-	-	-
Unigene20480_All	305	1	24	1.0516	22.7625	4.436	Up	2.69408e-06	4.87515e-05	-	-	-	-
Unigene15492_All	912	7	168	2.4618	53.2872	4.436	Up	6.82156e-38	7.91603e-36	-	-	GO:0006351//transcription, DNA-dependent	gi|224069196|ref|XP_002326298.1|/3.01126e-66/AP2/ERF domain-containing transcription factor [Populus trichocarpa]
Unigene31095_All	231	1	24	1.38847	30.0544	4.436	Up	2.69408e-06	4.87328e-05	-	-	-	-
Unigene33538_All	406	1	24	0.789992	17.0999	4.436	Up	2.69408e-06	4.86769e-05	-	-	-	-
Unigene31691_All	502	1	24	0.638918	13.8298	4.436	Up	2.69408e-06	4.86583e-05	-	-	-	-
CL8150.Contig2_All	2037	1	24	0.157456	3.40823	4.436	Up	2.69408e-06	4.86955e-05	GO:0005794//Golgi apparatus;GO:0005634//nucleus;GO:0005886//plasma membrane	GO:0008270//zinc ion binding;GO:0008168//methyltransferase activity	GO:0032259//methylation	gi|147770817|emb|CAN63166.1|/0/hypothetical protein VITISV_040077 [Vitis vinifera]
Unigene7367_All	533	2	48	1.20352	26.0509	4.436	Up	1.25174e-11	4.42182e-10	-	-	-	-
Unigene9423_All	540	1	24	0.593957	12.8566	4.436	Up	2.69408e-06	4.86397e-05	-	-	-	-
Unigene34348_All	432	1	24	0.742447	16.0707	4.436	Up	2.69408e-06	4.87142e-05	GO:0030173//integral to Golgi membrane;GO:0005783//endoplasmic reticulum;GO:0005886//plasma membrane	GO:0016759//cellulose synthase activity	GO:0048767//root hair elongation;GO:0000271//polysaccharide biosynthetic process;GO:0009409//response to cold;GO:0009832//plant-type cell wall biogenesis	gi|255558007|ref|XP_002520032.1|/3.30662e-44/Cellulose synthase A catalytic subunit 3 [UDP-forming], putative [Ricinus communis]
Unigene11269_All	626	1	24	0.512359	11.0903	4.436	Up	2.69408e-06	4.86211e-05	-	-	-	-
CL596.Contig1_All	1119	53	1269	15.1913	328.05	4.4326	Up	8.56038e-277	7.21976e-274	GO:0005794//Golgi apparatus	-	-	gi|255571383|ref|XP_002526640.1|/5.96328e-53/conserved hypothetical protein [Ricinus communis]
Unigene19785_All	670	5	119	2.39356	51.3784	4.42393	Up	3.70412e-27	3.09091e-25	-	-	-	gi|224079401|ref|XP_002305852.1|/2.258e-29/predicted protein [Populus trichocarpa]
Unigene28747_All	1421	4	95	0.902848	19.3392	4.4209	Up	6.55176e-22	4.40797e-20	-	-	-	-
Unigene10578_All	910	3	70	1.05737	22.2518	4.39536	Up	2.18038e-16	1.1085e-14	-	-	-	gi|302398931|gb|ADL36760.1|/2.08053e-75/MYB domain class transcription factor [Malus x domestica]
Unigene5269_All	291	3	70	3.30657	69.5846	4.39536	Up	2.18038e-16	1.1073e-14	-	-	-	-
Unigene25074_All	1738	6	140	1.10726	23.3016	4.39536	Up	1.29925e-31	1.26784e-29	GO:0005634//nucleus	-	-	gi|297734379|emb|CBI15626.3|/8.41999e-54/unnamed protein product [Vitis vinifera]
Unigene11148_All	559	1	23	0.573769	11.9021	4.3746	Up	4.93486e-06	8.45388e-05	-	-	-	gi|323435053|ref|YP_004222271.1|/5.68811e-08/hypothetical protein BevumaM_p032 [Beta vulgaris subsp. maritima]
CL9078.Contig2_All	2041	1	23	0.157147	3.25982	4.3746	Up	4.93486e-06	8.46002e-05	GO:0005789//endoplasmic reticulum membrane;GO:0005777//peroxisome	GO:0004683//calmodulin-dependent protein kinase activity;GO:0005515//protein binding;GO:0005509//calcium ion binding;GO:0005524//ATP binding	GO:0046777//protein autophosphorylation	gi|198446230|gb|ACH88439.1|/0/calcium-dependent protein kinase [Gossypium hirsutum]
Unigene8132_All	328	1	23	0.977856	20.2844	4.3746	Up	4.93486e-06	8.44775e-05	-	-	-	-
Unigene30585_All	331	1	23	0.968994	20.1006	4.3746	Up	4.93486e-06	8.45081e-05	-	-	-	-
Unigene10849_All	389	1	23	0.824517	17.1036	4.3746	Up	4.93486e-06	8.43857e-05	-	-	-	-
Unigene31739_All	374	1	23	0.857585	17.7895	4.3746	Up	4.93486e-06	8.46616e-05	-	-	-	-
Unigene26029_All	788	1	23	0.407027	8.44325	4.3746	Up	4.93486e-06	8.46309e-05	-	-	-	-
Unigene4995_All	489	1	23	0.655904	13.6059	4.3746	Up	4.93486e-06	8.43247e-05	-	-	-	-
Unigene23917_All	296	1	23	1.08357	22.4773	4.3746	Up	4.93486e-06	8.45695e-05	-	-	-	-
Unigene27788_All	1762	1	23	0.18203	3.77598	4.3746	Up	4.93486e-06	8.44163e-05	-	-	-	gi|359488303|ref|XP_002275053.2|/1.31923e-54/PREDICTED: uncharacterized protein LOC100256986 [Vitis vinifera]
Unigene24044_All	251	1	23	1.27784	26.5071	4.3746	Up	4.93486e-06	8.43552e-05	-	-	-	-
Unigene26682_All	644	3	69	1.49412	30.9936	4.3746	Up	3.98138e-16	1.98564e-14	-	GO:0016787//hydrolase activity	GO:0006629//lipid metabolic process	gi|62766606|gb|AAX99411.1|/1.82063e-49/patatin-like protein [Gossypium hirsutum]
Unigene12080_All	456	1	23	0.70337	14.5905	4.3746	Up	4.93486e-06	8.44469e-05	-	-	-	-
Unigene4346_All	1332	1300	29587	313.032	6425.47	4.35942	Up	0	0	-	-	GO:0000302//response to reactive oxygen species;GO:0042631//cellular response to water deprivation;GO:0009409//response to cold;GO:0009790//embryo development	gi|170507|gb|AAA34193.1|/4.64192e-22/ORF [Solanum lycopersicum]
Unigene18534_All	1657	4	91	0.774259	15.8865	4.35884	Up	7.27704e-21	4.67612e-19	GO:0005777//peroxisome	GO:0018858//benzoate-CoA ligase activity	GO:0019761//glucosinolate biosynthetic process	gi|224077380|ref|XP_002305237.1|/0/acyl:coa ligase acetate-coa synthetase-like protein [Populus trichocarpa]
CL1651.Contig1_All	759	2	45	0.845157	17.1506	4.3429	Up	7.6402e-11	2.52694e-09	GO:0005634//nucleus	GO:0016772//transferase activity, transferring phosphorus-containing groups;GO:0008429//phosphatidylethanolamine binding	GO:0009737//response to abscisic acid stimulus;GO:0010030//positive regulation of seed germination	gi|116783034|gb|ABK22769.1|/3.49727e-19/unknown [Picea sitchensis]
Unigene12572_All	682	2	45	0.940577	19.0869	4.3429	Up	7.6402e-11	2.53048e-09	GO:0009507//chloroplast	-	-	gi|255559739|ref|XP_002520889.1|/7.28918e-31/conserved hypothetical protein [Ricinus communis]
Unigene9785_All	810	2	45	0.791943	16.0707	4.3429	Up	7.6402e-11	2.52871e-09	GO:0016021//integral to membrane;GO:0005789//endoplasmic reticulum membrane;GO:0009706//chloroplast inner membrane;GO:0005886//plasma membrane	GO:0008270//zinc ion binding;GO:0004089//carbonate dehydratase activity;GO:0005388//calcium-transporting ATPase activity;GO:0005516//calmodulin binding;GO:0005524//ATP binding	GO:0006730//one-carbon metabolic process;GO:0006754//ATP biosynthetic process;GO:0009555//pollen development;GO:0010037//response to carbon dioxide;GO:0070588//calcium ion transmembrane transport	gi|62321152|dbj|BAD94283.1|/2.15166e-118/plasma membrane-type calcium ATPase [Arabidopsis thaliana]
CL5171.Contig1_All	1626	6	135	1.18353	24.0171	4.3429	Up	2.62194e-30	2.39525e-28	GO:0005730//nucleolus;GO:0009506//plasmodesma;GO:0005829//cytosol	GO:0009982//pseudouridine synthase activity;GO:0003723//RNA binding	GO:0001522//pseudouridine synthesis;GO:0006396//RNA processing	gi|356554746|ref|XP_003545704.1|/1.19937e-163/PREDICTED: H/ACA ribonucleoprotein complex subunit 4-like [Glycine max]
Unigene30416_All	543	3	67	1.77203	35.693	4.33217	Up	1.32525e-15	6.38039e-14	-	-	-	gi|255544043|ref|XP_002513084.1|/1.33076e-43/conserved hypothetical protein [Ricinus communis]
Unigene14145_All	974	40	881	13.1719	261.653	4.31211	Up	2.64956e-189	1.42203e-186	GO:0009506//plasmodesma	-	-	gi|225436011|ref|XP_002273485.1|/1.11421e-77/PREDICTED: uncharacterized protein LOC100242686 [Vitis vinifera]
Unigene7158_All	384	1	22	0.835252	16.5729	4.31047	Up	9.02612e-06	0.000147153	-	-	-	-
Unigene30807_All	488	2	44	1.3145	26.082	4.31047	Up	1.39397e-10	4.48177e-09	-	-	-	-
Unigene21709_All	1211	1	22	0.264853	5.25517	4.31047	Up	9.02612e-06	0.000146951	GO:0009536//plastid	GO:0003935//GTP cyclohydrolase II activity;GO:0008686//3,4-dihydroxy-2-butanone-4-phosphate synthase activity	GO:0009231//riboflavin biosynthetic process	gi|296087438|emb|CBI34027.3|/8.41853e-36/unnamed protein product [Vitis vinifera]
CL9330.Contig1_All	459	1	22	0.698773	13.8649	4.31047	Up	9.02612e-06	0.000147255	-	-	-	gi|351734460|ref|NP_001235512.1|/1.52692e-21/disease resistance protein [Glycine max]
CL4022.Contig3_All	1139	1	22	0.281595	5.58737	4.31047	Up	9.02612e-06	0.000147103	-	-	-	gi|147856544|emb|CAN82486.1|/3.13259e-53/hypothetical protein VITISV_006802 [Vitis vinifera]
Unigene23037_All	1255	1	22	0.255567	5.07092	4.31047	Up	9.02612e-06	0.000147052	-	-	-	gi|225429025|ref|XP_002267639.1|/9.73295e-51/PREDICTED: probable 2-oxoglutarate/Fe(II)-dependent dioxygenase-like [Vitis vinifera]
Unigene16257_All	431	1	22	0.744169	14.7657	4.31047	Up	9.02612e-06	0.000147204	-	-	-	-
Unigene21728_All	634	2	44	1.01179	20.0757	4.31047	Up	1.39397e-10	4.48482e-09	-	GO:0015391//nucleobase:cation symporter activity	-	gi|225450399|ref|XP_002278276.1|/1.26398e-47/PREDICTED: pentatricopeptide repeat-containing protein At4g38150-like [Vitis vinifera]
Unigene18167_All	374	1	22	0.857585	17.0161	4.31047	Up	9.02612e-06	0.000147001	-	-	-	-
Unigene10552_All	459	4	87	2.79509	54.8296	4.29399	Up	8.0263e-20	4.9424e-18	-	-	-	-
Unigene4576_All	1614	12	258	2.38466	46.2407	4.27731	Up	3.41726e-56	5.86899e-54	GO:0009505//plant-type cell wall;GO:0009507//chloroplast;GO:0016020//membrane;GO:0005829//cytosol	GO:0004872//receptor activity;GO:0016301//kinase activity;GO:0032440//2-alkenal reductase [NAD(P)] activity	GO:0006952//defense response;GO:0016310//phosphorylation;GO:0007165//signal transduction;GO:0055114//oxidation-reduction process;GO:0080167//response to karrikin	gi|255569060|ref|XP_002525499.1|/0/serine-threonine protein kinase, plant-type, putative [Ricinus communis]
Unigene21616_All	561	2	43	1.14345	22.1725	4.27731	Up	2.54108e-10	7.91135e-09	GO:0005634//nucleus	GO:0003700//sequence-specific DNA binding transcription factor activity	GO:0009789//positive regulation of abscisic acid mediated signaling pathway;GO:0045926//negative regulation of growth;GO:0048235//pollen sperm cell differentiation;GO:0043068//positive regulation of programmed cell death;GO:0009740//gibberellic acid mediated signaling pathway;GO:0045893//positive regulation of transcription, DNA-dependent	gi|224075906|ref|XP_002304822.1|/9.33243e-27/predicted protein [Populus trichocarpa]
Unigene4363_All	839	53	1129	20.2611	389.26	4.26395	Up	2.4653e-240	1.73785e-237	GO:0005773//vacuole;GO:0005886//plasma membrane	GO:0005509//calcium ion binding	GO:0050789//regulation of biological process;GO:0009628//response to abiotic stimulus;GO:0042221//response to chemical stimulus;GO:0006950//response to stress	gi|75334873|sp|Q9LE22.1|CML27_ARATH/5.90261e-50/RecName: Full=Probable calcium-binding protein CML27; AltName: Full=Calmodulin-like protein 27
Unigene9508_All	474	1	21	0.67666	12.8159	4.24336	Up	1.64831e-05	0.000255329	-	-	-	-
Unigene1023_All	947	3	63	1.01606	19.2441	4.24336	Up	1.45775e-14	6.44057e-13	-	-	GO:0009793//embryo development ending in seed dormancy	gi|224104369|ref|XP_002313413.1|/1.71107e-51/predicted protein [Populus trichocarpa]
Unigene28655_All	388	1	21	0.826642	15.6565	4.24336	Up	1.64831e-05	0.000255664	GO:0005794//Golgi apparatus;GO:0005886//plasma membrane;GO:0005618//cell wall;GO:0005634//nucleus;GO:0005829//cytosol	GO:0005515//protein binding;GO:0005524//ATP binding;GO:0032440//2-alkenal reductase [NAD(P)] activity	GO:0006457//protein folding;GO:0009617//response to bacterium;GO:0046686//response to cadmium ion;GO:0009408//response to heat;GO:0009615//response to virus;GO:0055114//oxidation-reduction process	gi|357160854|ref|XP_003578898.1|/9.22433e-42/PREDICTED: heat shock cognate 70 kDa protein 2-like [Brachypodium distachyon]
Unigene15275_All	299	1	21	1.0727	20.3168	4.24336	Up	1.64831e-05	0.000256337	-	-	-	-
Unigene10839_All	230	1	21	1.39451	26.4119	4.24336	Up	1.64831e-05	0.000256	-	-	-	-
Unigene33757_All	278	1	21	1.15373	21.8516	4.24336	Up	1.64831e-05	0.00025558	-	-	-	-
Unigene23881_All	935	1	21	0.343034	6.49704	4.24336	Up	1.64831e-05	0.000256084	GO:0009506//plasmodesma;GO:0005774//vacuolar membrane;GO:0016021//integral to membrane;GO:0005783//endoplasmic reticulum	-	GO:0006886//intracellular protein transport	gi|225447047|ref|XP_002270301.1|/7.07183e-34/PREDICTED: uncharacterized protein LOC100249972 [Vitis vinifera]
Unigene24881_All	1444	2	42	0.444234	8.41376	4.24336	Up	4.62794e-10	1.40836e-08	GO:0005774//vacuolar membrane;GO:0016021//integral to membrane;GO:0005794//Golgi apparatus;GO:0000325//plant-type vacuole	-	GO:0055085//transmembrane transport	gi|224074813|ref|XP_002304461.1|/9.77027e-114/predicted protein [Populus trichocarpa]
Unigene21765_All	1366	2	42	0.4696	8.8942	4.24336	Up	4.62794e-10	1.40745e-08	GO:0000785//chromatin	GO:0003723//RNA binding;GO:0000166//nucleotide binding	GO:0006378//mRNA polyadenylation;GO:0009553//embryo sac development;GO:0009911//positive regulation of flower development;GO:0010228//vegetative to reproductive phase transition of meristem;GO:0031048//chromatin silencing by small RNA;GO:0009790//embryo development	gi|255577189|ref|XP_002529477.1|/1.64008e-30/RNA recognition motif-containing protein, putative [Ricinus communis]
Unigene18189_All	747	1	21	0.429367	8.13218	4.24336	Up	1.64831e-05	0.000255078	GO:0005829//cytosol;GO:0009941//chloroplast envelope;GO:0009570//chloroplast stroma;GO:0010319//stromule;GO:0048046//apoplast	GO:0004619//phosphoglycerate mutase activity;GO:0000287//magnesium ion binding;GO:0004614//phosphoglucomutase activity	GO:0019388//galactose catabolic process;GO:0009409//response to cold;GO:0006874//cellular calcium ion homeostasis;GO:0019255//glucose 1-phosphate metabolic process;GO:0019252//starch biosynthetic process;GO:0010167//response to nitrate;GO:0006096//glycolysis;GO:0005992//trehalose biosynthetic process;GO:0009590//detection of gravity	gi|255545652|ref|XP_002513886.1|/1.03004e-100/phosphoglycerate mutase, putative [Ricinus communis]
CL6563.Contig1_All	980	1	21	0.327283	6.19871	4.24336	Up	1.64831e-05	0.000256422	GO:0016021//integral to membrane;GO:0005739//mitochondrion	GO:0005509//calcium ion binding	-	gi|225434179|ref|XP_002275474.1|/5.32218e-128/PREDICTED: LETM1 and EF-hand domain-containing protein 1, mitochondrial [Vitis vinifera]
Unigene31363_All	545	1	21	0.588508	11.1463	4.24336	Up	1.64831e-05	0.000255832	-	GO:0005524//ATP binding;GO:0019901//protein kinase binding;GO:0004674//protein serine/threonine kinase activity	GO:0009611//response to wounding;GO:0006979//response to oxidative stress;GO:0046777//protein autophosphorylation	gi|297831428|ref|XP_002883596.1|/8.58581e-59/oxidative signal-inducible1 [Arabidopsis lyrata subsp. lyrata]
Unigene33137_All	445	1	21	0.720757	13.6511	4.24336	Up	1.64831e-05	0.000255245	-	-	-	-
Unigene19738_All	463	1	21	0.692736	13.1204	4.24336	Up	1.64831e-05	0.000254827	-	GO:0020037//heme binding;GO:0016705//oxidoreductase activity, acting on paired donors, with incorporation or reduction of molecular oxygen;GO:0004497//monooxygenase activity;GO:0009055//electron carrier activity;GO:0050616	GO:0055114//oxidation-reduction process	gi|255550487|ref|XP_002516294.1|/4.21302e-59/cytochrome P450, putative [Ricinus communis]
CL5436.Contig1_All	3387	1	21	0.0946965	1.79354	4.24336	Up	1.64831e-05	0.000254744	-	GO:0004721//phosphoprotein phosphatase activity	GO:0016311//dephosphorylation	gi|225424627|ref|XP_002285484.1|/0/PREDICTED: uncharacterized protein LOC100262951 [Vitis vinifera]
CL3577.Contig3_All	1133	1	21	0.283086	5.36164	4.24336	Up	1.64831e-05	0.00025466	GO:0005739//mitochondrion;GO:0009536//plastid	GO:0005524//ATP binding;GO:0005515//protein binding;GO:0004340//glucokinase activity;GO:0008865//fructokinase activity	GO:0009651//response to salt stress;GO:0009409//response to cold;GO:0080147//root hair cell development;GO:0006096//glycolysis;GO:0016310//phosphorylation	gi|255544954|ref|XP_002513538.1|/1.19137e-137/hexokinase, putative [Ricinus communis]
Unigene15536_All	1437	1	21	0.223199	4.22737	4.24336	Up	1.64831e-05	0.000256169	GO:0016021//integral to membrane;GO:0005778//peroxisomal membrane	-	-	gi|224143550|ref|XP_002324994.1|/1.12711e-61/predicted protein [Populus trichocarpa]
CL7794.Contig2_All	3445	1	21	0.0931022	1.76335	4.24336	Up	1.64831e-05	0.000255916	GO:0009941//chloroplast envelope	-	-	gi|297740159|emb|CBI30341.3|/0/unnamed protein product [Vitis vinifera]
Unigene6330_All	584	1	21	0.549207	10.4019	4.24336	Up	1.64831e-05	0.000255412	-	-	-	gi|224126891|ref|XP_002319952.1|/1.29341e-21/predicted protein [Populus trichocarpa]
Unigene31746_All	226	1	21	1.41919	26.8794	4.24336	Up	1.64831e-05	0.000255161	GO:0005886//plasma membrane	GO:0042626//ATPase activity, coupled to transmembrane movement of substances;GO:0000166//nucleotide binding	GO:0000302//response to reactive oxygen species;GO:0006855//drug transmembrane transport	gi|356503791|ref|XP_003520687.1|/9.00526e-18/PREDICTED: ABC transporter G family member 34-like [Glycine max]
Unigene7119_All	357	1	21	0.898423	17.0161	4.24336	Up	1.64831e-05	0.000254994	-	GO:0005524//ATP binding;GO:0004674//protein serine/threonine kinase activity	GO:0006468//protein phosphorylation	gi|224120876|ref|XP_002330848.1|/1.16749e-44/predicted protein [Populus trichocarpa]
Unigene3941_All	431	2	42	1.48834	28.189	4.24336	Up	4.62794e-10	1.40655e-08	-	-	-	-
CL1100.Contig1_All	2377	1	21	0.134933	2.55563	4.24336	Up	1.64831e-05	0.000256253	-	GO:0044212//transcription regulatory region DNA binding;GO:0003700//sequence-specific DNA binding transcription factor activity	GO:0009910//negative regulation of flower development;GO:0009658//chloroplast organization;GO:0007165//signal transduction;GO:0010380//regulation of chlorophyll biosynthetic process;GO:0045893//positive regulation of transcription, DNA-dependent	gi|302143340|emb|CBI21901.3|/1.19506e-117/unnamed protein product [Vitis vinifera]
Unigene237_All	451	1	21	0.711168	13.4695	4.24336	Up	1.64831e-05	0.000255748	-	-	-	gi|359481698|ref|XP_002277149.2|/6.20518e-73/PREDICTED: DUF246 domain-containing protein At1g04910 [Vitis vinifera]
CL2348.Contig5_All	503	1	21	0.637648	12.077	4.24336	Up	1.64831e-05	0.000255496	-	-	-	gi|356506934|ref|XP_003522228.1|/1.38085e-13/PREDICTED: uncharacterized protein LOC100807540 [Glycine max]
Unigene275_All	536	1	21	0.59839	11.3335	4.24336	Up	1.64831e-05	0.000254911	GO:0005739//mitochondrion	-	-	gi|255548906|ref|XP_002515509.1|/1.34632e-24/conserved hypothetical protein [Ricinus communis]
Unigene20620_All	1374	5	104	1.16716	21.8955	4.22955	Up	2.99884e-23	2.15907e-21	-	GO:0016740//transferase activity	-	gi|224107681|ref|XP_002314561.1|/2.04898e-89/predicted protein [Populus trichocarpa]
Unigene21984_All	861	4	83	1.49007	27.8858	4.22608	Up	8.78552e-19	5.15454e-17	-	-	-	gi|255583578|ref|XP_002532545.1|/8.3333e-47/conserved hypothetical protein [Ricinus communis]
CL10038.Contig1_All	1314	7	145	1.70864	31.9213	4.2236	Up	6.67836e-32	6.62645e-30	-	GO:0016614//oxidoreductase activity, acting on CH-OH group of donors	-	gi|224122390|ref|XP_002330611.1|/6.83915e-127/predicted protein [Populus trichocarpa]
Unigene22237_All	530	2	41	1.21033	22.3777	4.20859	Up	8.42054e-10	2.49343e-08	-	-	-	-
Unigene18909_All	507	2	41	1.26523	23.3929	4.20859	Up	8.42054e-10	2.49187e-08	-	-	-	-
Unigene15652_All	354	3	61	2.71811	49.8465	4.19682	Up	4.8159e-14	2.05099e-12	GO:0016023//cytoplasmic membrane-bounded vesicle	-	-	gi|255559044|ref|XP_002520545.1|/8.78029e-13/conserved hypothetical protein [Ricinus communis]
CL9735.Contig6_All	697	7	142	3.22117	58.9337	4.19343	Up	3.99302e-31	3.81762e-29	-	GO:0050660//flavin adenine dinucleotide binding;GO:0008762//UDP-N-acetylmuramate dehydrogenase activity	GO:0055114//oxidation-reduction process	gi|358348153|ref|XP_003638113.1|/1.32763e-75/Reticuline oxidase [Medicago truncatula]
Unigene25333_All	313	1	20	1.02472	18.4839	4.17297	Up	3.0049e-05	0.000436011	-	-	-	gi|53680910|gb|AAU89642.1|/1.35886e-37/resistance protein-like protein, partial [Citrus trifoliata]
Unigene31318_All	228	1	20	1.40674	25.3748	4.17297	Up	3.0049e-05	0.000436145	-	-	-	-
Unigene10265_All	438	1	20	0.732276	13.2088	4.17297	Up	3.0049e-05	0.000436547	-	-	-	-
Unigene20082_All	320	1	20	1.0023	18.0796	4.17297	Up	3.0049e-05	0.000436816	-	-	-	-
Unigene17809_All	485	1	20	0.661313	11.9288	4.17297	Up	3.0049e-05	0.000435342	GO:0005829//cytosol;GO:0005634//nucleus;GO:0005886//plasma membrane	-	-	gi|255560705|ref|XP_002521366.1|/1.18025e-28/conserved hypothetical protein [Ricinus communis]
Unigene7347_All	349	1	20	0.919017	16.5773	4.17297	Up	3.0049e-05	0.000437489	-	GO:0016298//lipase activity;GO:0004091//carboxylesterase activity	GO:0006629//lipid metabolic process	gi|359482294|ref|XP_002284087.2|/1.10694e-31/PREDICTED: GDSL esterase/lipase At5g03820-like [Vitis vinifera]
Unigene19537_All	537	2	40	1.19455	21.5473	4.17297	Up	1.53058e-09	4.41327e-08	-	-	-	-
Unigene10129_All	361	1	20	0.888468	16.0262	4.17297	Up	3.0049e-05	0.000437085	GO:0016023//cytoplasmic membrane-bounded vesicle;GO:0005739//mitochondrion	-	-	gi|316927704|gb|ADU58605.1|/8.92786e-37/xyloglucan-specific endoglucanase inhibitor 4 [Solanum tuberosum]
CL2829.Contig1_All	1448	1	20	0.221503	3.99549	4.17297	Up	3.0049e-05	0.000435743	GO:0005777//peroxisome	GO:0004321//fatty-acyl-CoA synthase activity;GO:0047077;GO:0016207//4-coumarate-CoA ligase activity	GO:0009851//auxin biosynthetic process;GO:0009695//jasmonic acid biosynthetic process;GO:0055114//oxidation-reduction process	gi|359491536|ref|XP_002279522.2|/3.36139e-130/PREDICTED: 4-coumarate--CoA ligase-like 9-like [Vitis vinifera]
Unigene32456_All	497	1	20	0.645346	11.6408	4.17297	Up	3.0049e-05	0.000435609	-	-	-	-
Unigene11360_All	278	1	20	1.15373	20.811	4.17297	Up	3.0049e-05	0.000437219	-	-	-	-
Unigene15885_All	405	1	20	0.791943	14.2851	4.17297	Up	3.0049e-05	0.00043695	-	-	-	-
CL1690.Contig4_All	602	1	20	0.532786	9.6104	4.17297	Up	3.0049e-05	0.000436681	GO:0009570//chloroplast stroma	-	GO:0045454//cell redox homeostasis	gi|147802944|emb|CAN64036.1|/1.38121e-16/hypothetical protein VITISV_021555 [Vitis vinifera]
Unigene5605_All	265	1	20	1.21033	21.8319	4.17297	Up	3.0049e-05	0.000436279	-	-	-	-
Unigene8410_All	615	1	20	0.521523	9.40726	4.17297	Up	3.0049e-05	0.000435877	-	-	-	-
Unigene27983_All	1627	1	20	0.197134	3.55591	4.17297	Up	3.0049e-05	0.000435475	-	GO:0016301//kinase activity	GO:0016310//phosphorylation	gi|255538424|ref|XP_002510277.1|/3.70452e-72/conserved hypothetical protein [Ricinus communis]
Unigene7362_All	319	1	20	1.00544	18.1362	4.17297	Up	3.0049e-05	0.000436413	-	-	-	-
Unigene8536_All	556	1	20	0.576865	10.4055	4.17297	Up	3.0049e-05	0.000437354	-	-	-	-
Unigene20108_All	1089	14	279	4.12334	74.1113	4.16781	Up	1.24871e-59	2.28591e-57	-	-	-	gi|255559703|ref|XP_002520871.1|/3.04877e-66/WRKY transcription factor, putative [Ricinus communis]
Unigene20450_All	535	5	97	2.99754	52.4477	4.12903	Up	1.93814e-21	1.27137e-19	GO:0043231//intracellular membrane-bounded organelle	-	GO:0080090//regulation of primary metabolic process;GO:0010468//regulation of gene expression;GO:0009733//response to auxin stimulus;GO:0006351//transcription, DNA-dependent;GO:2000112	gi|255552973|ref|XP_002517529.1|/5.79941e-52/Auxin-responsive protein IAA1, putative [Ricinus communis]
Unigene11458_All	343	3	58	2.80528	48.915	4.12406	Up	2.87638e-13	1.16611e-11	-	GO:0043531//ADP binding;GO:0016787//hydrolase activity	GO:0006952//defense response	gi|224115620|ref|XP_002332101.1|/3.37619e-20/cc-nbs-lrr resistance protein [Populus trichocarpa]
Unigene19483_All	2314	11	212	1.52468	26.5021	4.11953	Up	2.74298e-45	3.63907e-43	-	GO:0004674//protein serine/threonine kinase activity;GO:0000166//nucleotide binding	GO:0016310//phosphorylation;GO:0009845//seed germination;GO:0009738//abscisic acid mediated signaling pathway	gi|332083027|gb|AEE00746.1|/0/lectin receptor-like kinase [Gossypium hirsutum]
CL1326.Contig2_All	1881	8	153	1.36411	23.5294	4.10843	Up	5.41472e-33	5.5595e-31	GO:0016021//integral to membrane	GO:0005388//calcium-transporting ATPase activity;GO:0046872//metal ion binding;GO:0005524//ATP binding	GO:0070588//calcium ion transmembrane transport;GO:0006754//ATP biosynthetic process	gi|225432830|ref|XP_002279629.1|/0/PREDICTED: putative calcium-transporting ATPase 13, plasma membrane-type-like [Vitis vinifera]
Unigene15235_All	493	10	191	6.50582	112.071	4.10654	Up	7.54416e-41	9.30315e-39	-	-	-	-
Unigene27877_All	377	1	19	0.850761	14.5788	4.09897	Up	5.4677e-05	0.000748954	-	-	-	gi|255571517|ref|XP_002526706.1|/2.31267e-29/pentatricopeptide repeat-containing protein, putative [Ricinus communis]
CL9817.Contig1_All	1847	1	19	0.173653	2.97574	4.09897	Up	5.4677e-05	0.000749172	-	GO:0004722//protein serine/threonine phosphatase activity;GO:0005515//protein binding	GO:0009788//negative regulation of abscisic acid mediated signaling pathway;GO:0009414//response to water deprivation;GO:0009409//response to cold;GO:0010119//regulation of stomatal movement	gi|7768151|emb|CAB90633.1|/1.84409e-147/protein phpsphatase 2C (PP2C) [Fagus sylvatica]
Unigene31791_All	474	1	19	0.67666	11.5953	4.09897	Up	5.4677e-05	0.000749607	-	-	-	-
Unigene13728_All	474	1	19	0.67666	11.5953	4.09897	Up	5.4677e-05	0.000748737	GO:0005634//nucleus	-	GO:0010588//cotyledon vascular tissue pattern formation;GO:0010087//phloem or xylem histogenesis;GO:0010305//leaf vascular tissue pattern formation;GO:0048364//root development;GO:0048367//shoot development	gi|297849714|ref|XP_002892738.1|/4.00052e-07/zinc finger family protein [Arabidopsis lyrata subsp. lyrata]
CL7381.Contig1_All	838	2	38	0.765482	13.1174	4.09897	Up	5.04082e-09	1.35812e-07	-	-	-	gi|118485763|gb|ABK94731.1|/2.66339e-10/unknown [Populus trichocarpa]
CL851.Contig21_All	588	2	38	1.09094	18.6945	4.09897	Up	5.04082e-09	1.35889e-07	-	-	-	gi|367465454|gb|AEX15511.1|/6.29819e-16/ABA 8'-hydroxylase [Citrus sinensis]
Unigene16414_All	335	1	19	0.957424	16.4065	4.09897	Up	5.4677e-05	0.000750042	-	-	-	-
Unigene30666_All	227	1	19	1.41294	24.2123	4.09897	Up	5.4677e-05	0.000749824	-	-	-	-
CL3270.Contig1_All	2120	1	19	0.151291	2.59254	4.09897	Up	5.4677e-05	0.000749389	GO:0009506//plasmodesma;GO:0005886//plasma membrane;GO:0016021//integral to membrane	GO:0032440//2-alkenal reductase [NAD(P)] activity;GO:0005358//high-affinity hydrogen:glucose symporter activity	GO:0055085//transmembrane transport;GO:0008643//carbohydrate transport;GO:0055114//oxidation-reduction process	gi|66016961|gb|AAT09979.1|/0/hexose transporter [Vitis vinifera]
Unigene15625_All	1424	100	1884	22.5237	382.718	4.08677	Up	0	0	-	-	-	gi|224054653|ref|XP_002298344.1|/3.1256e-72/predicted protein [Populus trichocarpa]
CL1502.Contig3_All	254	2	37	2.52549	42.1382	4.0605	Up	9.1324e-09	2.3896e-07	GO:0016021//integral to membrane;GO:0009986//cell surface;GO:0009505//plant-type cell wall;GO:0005886//plasma membrane	GO:0005509//calcium ion binding;GO:0030247//polysaccharide binding;GO:0005524//ATP binding;GO:0004709//MAP kinase kinase kinase activity	GO:0009620//response to fungus;GO:0000186//activation of MAPKK activity;GO:0010045//response to nickel cation;GO:0010043//response to zinc ion;GO:0046686//response to cadmium ion;GO:0000165//MAPKKK cascade	gi|255541802|ref|XP_002511965.1|/4.06271e-34/kinase, putative [Ricinus communis]
Unigene12346_All	1191	418	7717	112.568	1874.32	4.05751	Up	0	0	GO:0005622//intracellular	GO:0005488//binding	GO:0010033//response to organic substance;GO:0009416//response to light stimulus;GO:0009651//response to salt stress	gi|255538086|ref|XP_002510108.1|/2.71517e-79/zinc finger protein, putative [Ricinus communis]
Unigene10872_All	502	6	110	3.83351	63.3866	4.04744	Up	7.73558e-24	5.70862e-22	-	-	-	gi|255557293|ref|XP_002519677.1|/2.07716e-18/conserved hypothetical protein [Ricinus communis]
Unigene6980_All	783	2	36	0.819251	13.2999	4.02097	Up	1.65251e-08	4.16478e-07	GO:0005886//plasma membrane	-	-	gi|255538018|ref|XP_002510074.1|/2.46642e-31/conserved hypothetical protein [Ricinus communis]
CL8004.Contig1_All	1656	3	54	0.581045	9.43282	4.02097	Up	3.08292e-12	1.14831e-10	-	GO:0004707//MAP kinase activity;GO:0005524//ATP binding	GO:0009611//response to wounding;GO:0010200//response to chitin;GO:0010120//camalexin biosynthetic process;GO:0009617//response to bacterium;GO:0000169//activation of MAPK activity involved in osmosensory signaling pathway;GO:2000038//regulation of stomatal complex development;GO:0006970//response to osmotic stress;GO:0000165//MAPKKK cascade;GO:0009409//response to cold;GO:2000037//regulation of …	gi|122894104|gb|ABM67698.1|/0/mitogen-activated protein kinase [Citrus sinensis]
Unigene30870_All	517	2	36	1.24076	20.1428	4.02097	Up	1.65251e-08	4.16923e-07	-	-	-	-
Unigene10875_All	695	2	36	0.922984	14.9839	4.02097	Up	1.65251e-08	4.16701e-07	-	-	-	-
Unigene16245_All	647	4	72	1.98292	32.1911	4.02097	Up	6.053e-16	2.96867e-14	-	-	-	-
Unigene19952_All	1621	18	323	3.56155	57.6405	4.01651	Up	4.4405e-67	9.15829e-65	GO:0005829//cytosol	GO:0030170//pyridoxal phosphate binding;GO:0003962//cystathionine gamma-synthase activity;GO:0018826//methionine gamma-lyase activity	GO:0019458//methionine catabolic process via 2-oxobutanoate	gi|255555749|ref|XP_002518910.1|/1.5956e-91/cystathionine gamma-synthase, putative [Ricinus communis]
CL6336.Contig1_All	2227	13	232	1.87229	30.1353	4.00858	Up	1.63334e-48	2.32358e-46	-	-	GO:0007623//circadian rhythm;GO:0080167//response to karrikin	gi|296087819|emb|CBI35075.3|/5.44919e-48/unnamed protein product [Vitis vinifera]
CL5.Contig4_All	1343	3	53	0.716464	11.4158	3.994	Up	5.56626e-12	2.02851e-10	-	-	-	gi|147803328|emb|CAN68838.1|/1.60361e-31/hypothetical protein VITISV_030956 [Vitis vinifera]
Unigene24322_All	1093	6	106	1.76068	28.0539	3.994	Up	8.19516e-23	5.75978e-21	-	GO:0016787//hydrolase activity	-	gi|224143029|ref|XP_002324825.1|/2.84176e-64/predicted protein [Populus trichocarpa]
Unigene25406_All	376	4	70	3.41209	53.854	3.98033	Up	1.96989e-15	9.29448e-14	-	-	-	-
Unigene21782_All	452	31	542	21.9974	346.872	3.97899	Up	8.67594e-111	2.99098e-108	-	-	-	-
Unigene26227_All	577	4	69	2.22348	34.5925	3.95957	Up	3.54988e-15	1.63731e-13	-	-	-	gi|224075748|ref|XP_002304749.1|/8.02834e-24/predicted protein [Populus trichocarpa]
Unigene10713_All	932	4	69	1.37655	21.4161	3.95957	Up	3.54988e-15	1.63572e-13	-	GO:0008080//N-acetyltransferase activity	GO:0008152//metabolic process	gi|224112991|ref|XP_002332680.1|/2.10814e-46/predicted protein [Populus trichocarpa]
Unigene4127_All	1152	24	409	6.68202	102.702	3.94204	Up	2.05092e-83	5.53514e-81	-	-	GO:0071456//cellular response to hypoxia;GO:0010224//response to UV-B	gi|224097242|ref|XP_002310889.1|/2.52704e-42/predicted protein [Populus trichocarpa]
Unigene9935_All	1201	2	34	0.534116	8.18925	3.9385	Up	5.38988e-08	1.27793e-06	GO:0005886//plasma membrane	GO:0015112//nitrate transmembrane transporter activity	GO:0006857//oligopeptide transport;GO:0046686//response to cadmium ion;GO:0042128//nitrate assimilation;GO:0015706//nitrate transport;GO:0010167//response to nitrate	gi|255557635|ref|XP_002519847.1|/1.30943e-173/Peptide transporter, putative [Ricinus communis]
Unigene19626_All	544	2	34	1.17918	18.0796	3.9385	Up	5.38988e-08	1.27857e-06	-	-	-	gi|224089505|ref|XP_002308737.1|/1.27704e-70/predicted protein [Populus trichocarpa]
Unigene14963_All	364	3	51	2.64344	40.53	3.9385	Up	1.80948e-11	6.30249e-10	-	-	-	-
Unigene30071_All	476	6	102	4.0429	61.9871	3.9385	Up	8.6155e-22	5.77997e-20	-	-	-	gi|224111558|ref|XP_002315899.1|/2.15443e-32/predicted protein [Populus trichocarpa]
Unigene17489_All	1032	3	51	0.932375	14.2955	3.9385	Up	1.80948e-11	6.30714e-10	-	-	-	gi|359492783|ref|XP_002278486.2|/1.90335e-139/PREDICTED: pentatricopeptide repeat-containing protein At3g21470 [Vitis vinifera]
Unigene10657_All	254	11	187	13.8902	212.969	3.9385	Up	6.95282e-39	8.20954e-37	GO:0031225//anchored to membrane	-	-	gi|15238164|ref|NP_196605.1|/1.19032e-09/arabinogalactan protein 4 [Arabidopsis thaliana]
Unigene7455_All	391	3	50	2.4609	36.9915	3.90994	Up	3.25774e-11	1.11012e-09	-	-	-	-
Unigene14793_All	1337	8	133	1.91914	28.7759	3.90632	Up	7.11934e-28	6.08041e-26	-	-	-	-
Unigene330_All	2226	63	1046	9.07746	135.93	3.90443	Up	2.43476e-209	1.51308e-206	GO:0005773//vacuole;GO:0032588//trans-Golgi network membrane;GO:0009506//plasmodesma;GO:0005886//plasma membrane;GO:0031901//early endosome membrane;GO:0005634//nucleus;GO:0005829//cytosol	GO:0005525//GTP binding;GO:0003677//DNA binding;GO:0016787//hydrolase activity	GO:0007264//small GTPase mediated signal transduction;GO:0015031//protein transport	gi|255562484|ref|XP_002522248.1|/1.02055e-70/protein with unknown function [Ricinus communis]
Unigene14692_All	816	9	149	3.53754	52.8207	3.90029	Up	4.88296e-31	4.63097e-29	GO:0005886//plasma membrane	GO:0015416//organic phosphonate transmembrane-transporting ATPase activity;GO:0005524//ATP binding	GO:0000302//response to reactive oxygen species;GO:0006855//drug transmembrane transport;GO:0006200//ATP catabolic process	gi|297740081|emb|CBI30263.3|/2.97389e-107/unnamed protein product [Vitis vinifera]
CL2438.Contig3_All	2070	2	33	0.309891	4.6116	3.89544	Up	9.71392e-08	2.22497e-06	GO:0005829//cytosol;GO:0005840//ribosome;GO:0005871//kinesin complex;GO:0000151//ubiquitin ligase complex;GO:0005634//nucleus	GO:0019894//kinesin binding;GO:0019843//rRNA binding;GO:0003735//structural constituent of ribosome;GO:0004842//ubiquitin-protein ligase activity;GO:0070696//transmembrane receptor protein serine/threonine kinase binding	GO:0006412//translation;GO:0042742//defense response to bacterium;GO:0016567//protein ubiquitination;GO:0010200//response to chitin	gi|255587028|ref|XP_002534105.1|/0/Spotted leaf protein, putative [Ricinus communis]
CL5510.Contig1_All	511	2	33	1.25533	18.681	3.89544	Up	9.71392e-08	2.22389e-06	-	-	-	gi|225470177|ref|XP_002268167.1|/6.49015e-15/PREDICTED: low-temperature-induced 65 kDa protein-like [Vitis vinifera]
Unigene20296_All	281	12	197	13.697	202.8	3.88813	Up	1.62386e-40	1.98691e-38	-	-	-	-
Unigene11459_All	283	3	49	3.40004	50.0862	3.88079	Up	5.85914e-11	1.95429e-09	-	-	-	gi|359482798|ref|XP_002268266.2|/1.04507e-13/PREDICTED: putative disease resistance protein RGA4-like [Vitis vinifera]
CL6257.Contig1_All	2547	12	195	1.51113	22.1469	3.87341	Up	5.22398e-40	6.32637e-38	-	-	-	gi|255548658|ref|XP_002515385.1|/4.03256e-127/lipid binding protein, putative [Ricinus communis]
CL4125.Contig1_All	2872	601	9730	67.118	980.024	3.86804	Up	0	0	-	-	-	gi|224100287|ref|XP_002311816.1|/1.46635e-48/predicted protein [Populus trichocarpa]
CL4439.Contig6_All	1281	2	32	0.50076	7.22618	3.85104	Up	1.74809e-07	3.84907e-06	GO:0016023//cytoplasmic membrane-bounded vesicle;GO:0016021//integral to membrane;GO:0005794//Golgi apparatus	-	-	gi|255579669|ref|XP_002530674.1|/1.36803e-132/endomembrane protein emp70, putative [Ricinus communis]
Unigene22801_All	256	10	157	12.5288	177.406	3.82373	Up	3.58848e-32	3.60604e-30	-	-	-	gi|45826061|gb|AAS77675.1|/9.37936e-15/resistance protein [Quercus suber]
Unigene16559_All	809	3	47	1.18938	16.8057	3.82067	Up	1.88919e-10	5.96034e-09	-	-	-	gi|225449284|ref|XP_002276823.1|/2.17676e-78/PREDICTED: UDP-glycosyltransferase 85A1-like [Vitis vinifera]
Unigene17827_All	1077	3	47	0.893418	12.6238	3.82067	Up	1.88919e-10	5.96432e-09	-	-	-	gi|225444893|ref|XP_002279486.1|/1.02792e-74/PREDICTED: putative transcription factor bHLH041 [Vitis vinifera]
CL8664.Contig2_All	226	3	47	4.25757	60.1586	3.82067	Up	1.88919e-10	5.96831e-09	GO:0048046//apoplast;GO:0005618//cell wall	GO:0004553//hydrolase activity, hydrolyzing O-glycosyl compounds;GO:0016762//xyloglucan:xyloglucosyl transferase activity	GO:0006073//cellular glucan metabolic process	gi|225446111|ref|XP_002274552.1|/4.44858e-33/PREDICTED: probable xyloglucan endotransglucosylase/hydrolase protein 23 [Vitis vinifera]
Unigene1021_All	1107	6	94	1.73841	24.5634	3.82067	Up	9.28246e-20	5.67889e-18	-	-	-	gi|356554923|ref|XP_003545790.1|/8.67936e-69/PREDICTED: putative disease resistance RPP13-like protein 1-like [Glycine max]
CL3620.Contig1_All	3041	101	1557	10.6526	148.109	3.79738	Up	2e-304	1.92776e-301	-	-	-	gi|255554813|ref|XP_002518444.1|/0/WRKY transcription factor, putative [Ricinus communis]
Unigene24431_All	1909	213	3283	35.7868	497.477	3.79713	Up	0	0	-	-	-	gi|255559549|ref|XP_002520794.1|/1.71418e-63/Dehydration-responsive element-binding protein 2C, putative [Ricinus communis]
CL5657.Contig3_All	1362	18	276	4.23881	58.6192	3.78964	Up	3.85692e-55	6.43683e-53	GO:0005634//nucleus	-	GO:0009825//multidimensional cell growth;GO:0009908//flower development;GO:0010150//leaf senescence	gi|122894106|gb|ABM67699.1|/8.5821e-55/NAC domain protein [Citrus sinensis]
Unigene30383_All	214	3	46	4.49631	62.1802	3.78964	Up	3.38656e-10	1.04268e-08	-	-	-	-
Unigene12132_All	1430	111	1689	24.8964	341.666	3.77858	Up	0	0	GO:0005634//nucleus	GO:0003700//sequence-specific DNA binding transcription factor activity;GO:0043565//sequence-specific DNA binding	GO:0006355//regulation of transcription, DNA-dependent	gi|255546499|ref|XP_002514309.1|/2.29914e-115/DNA binding protein, putative [Ricinus communis]
Unigene21580_All	1087	12	182	3.54079	48.434	3.77387	Up	1.00866e-36	1.14242e-34	-	-	GO:0009725//response to hormone stimulus;GO:0050794//regulation of cellular process;GO:0006950//response to stress	gi|148615629|gb|ABQ96643.1|/1.26138e-88/NAC domain protein [Citrus sinensis]
Unigene14892_All	697	13	196	5.98218	81.3451	3.76531	Up	2.2448e-39	2.67732e-37	-	GO:0004462//lactoylglutathione lyase activity;GO:0016740//transferase activity	-	gi|225437906|ref|XP_002267691.1|/2.25934e-83/PREDICTED: glutathione transferase GST 23 [Vitis vinifera]
CL8418.Contig1_All	1083	3	45	0.888468	12.0197	3.75793	Up	6.06356e-10	1.81714e-08	-	-	-	gi|359477491|ref|XP_003631984.1|/5.22165e-28/PREDICTED: uncharacterized protein LOC100854649 [Vitis vinifera]
CL9086.Contig1_All	1444	4	60	0.888468	12.0197	3.75793	Up	6.86506e-13	2.70423e-11	-	-	-	gi|225436210|ref|XP_002268577.1|/1.44466e-40/PREDICTED: uncharacterized protein LOC100267691 [Vitis vinifera]
CL9284.Contig2_All	4612	7	105	0.486808	6.58579	3.75793	Up	1.14294e-21	7.60294e-20	GO:0009507//chloroplast	GO:0004519//endonuclease activity	GO:0016556//mRNA modification	gi|225424875|ref|XP_002269101.1|/0/PREDICTED: pentatricopeptide repeat-containing protein At1g59720, mitochondrial-like [Vitis vinifera]
Unigene30154_All	227	4	60	5.65175	76.4599	3.75793	Up	6.86506e-13	2.70648e-11	-	-	-	-
Unigene10283_All	890	2	30	0.720757	9.75078	3.75793	Up	5.63404e-07	1.15044e-05	-	-	-	gi|297835156|ref|XP_002885460.1|/7.07078e-12/hypothetical protein ARALYDRAFT_898617 [Arabidopsis lyrata subsp. lyrata]
CL5657.Contig2_All	1777	18	270	3.24888	43.9526	3.75793	Up	1.24909e-53	1.98635e-51	GO:0005634//nucleus	GO:0003700//sequence-specific DNA binding transcription factor activity	GO:0009825//multidimensional cell growth;GO:0009908//flower development;GO:0010150//leaf senescence	gi|122894106|gb|ABM67699.1|/5.5294e-149/NAC domain protein [Citrus sinensis]
CL5511.Contig1_All	758	3	45	1.26941	17.1732	3.75793	Up	6.06356e-10	1.81599e-08	-	GO:0003743//translation initiation factor activity	GO:0006413//translational initiation	gi|301602405|gb|ADK79108.1|/3.47302e-43/putative eukaryotic translation initiation factor SUI1 [Catharanthus roseus]
Unigene7068_All	411	2	30	1.56076	21.1148	3.75793	Up	5.63404e-07	1.15093e-05	-	-	-	-
CL5657.Contig1_All	1911	16	238	2.6854	36.0267	3.74586	Up	2.50708e-47	3.4929e-45	-	-	-	gi|122894106|gb|ABM67699.1|/7.59361e-115/NAC domain protein [Citrus sinensis]
Unigene4789_All	246	5	74	6.51904	87.0171	3.73857	Up	1.42911e-15	6.86641e-14	-	-	-	-
Unigene15289_All	347	5	74	4.62157	61.6894	3.73857	Up	1.42911e-15	6.85943e-14	GO:0005886//plasma membrane	GO:0015416//organic phosphonate transmembrane-transporting ATPase activity;GO:0005524//ATP binding	GO:0000302//response to reactive oxygen species;GO:0006855//drug transmembrane transport;GO:0006200//ATP catabolic process	gi|255582456|ref|XP_002532015.1|/3.80914e-40/ATP-binding cassette transporter, putative [Ricinus communis]
Unigene28611_All	737	7	103	3.04635	40.4276	3.73019	Up	3.64106e-21	2.37196e-19	GO:0005739//mitochondrion;GO:0009941//chloroplast envelope;GO:0016020//membrane;GO:0005783//endoplasmic reticulum	GO:0005471//ATP:ADP antiporter activity;GO:0005524//ATP binding;GO:0016887//ATPase activity	GO:0010431//seed maturation;GO:0009737//response to abscisic acid stimulus	gi|224104059|ref|XP_002333987.1|/7.47725e-88/predicted protein [Populus trichocarpa]
Unigene23617_All	950	3	44	1.01285	13.3979	3.72551	Up	1.08432e-09	3.1809e-08	GO:0043232;GO:0043231//intracellular membrane-bounded organelle	-	-	gi|356542686|ref|XP_003539797.1|/6.99926e-45/PREDICTED: histone H2B-alpha-like [Glycine max]
Unigene29972_All	813	24	352	9.46825	125.245	3.72551	Up	5.24186e-69	1.13047e-66	GO:0016021//integral to membrane;GO:0031966//mitochondrial membrane	GO:0005310//dicarboxylic acid transmembrane transporter activity	GO:0006835//dicarboxylic acid transport;GO:0055085//transmembrane transport;GO:0006839//mitochondrial transport	gi|225469774|ref|XP_002274117.1|/9.94911e-63/PREDICTED: probable mitochondrial 2-oxoglutarate/malate carrier protein [Vitis vinifera]
Unigene26929_All	1264	4	58	1.01499	13.2736	3.70902	Up	2.19018e-12	8.26876e-11	GO:0005634//nucleus	GO:0003677//DNA binding	GO:0006351//transcription, DNA-dependent	gi|255552481|ref|XP_002517284.1|/1.97429e-75/conserved hypothetical protein [Ricinus communis]
Unigene20141_All	1118	2	29	0.573769	7.50351	3.70902	Up	1.00884e-06	1.95838e-05	-	-	-	-
Unigene19475_All	583	2	29	1.1003	14.3892	3.70902	Up	1.00884e-06	1.95758e-05	-	-	-	-
CL9747.Contig1_All	1204	2	29	0.532786	6.96754	3.70902	Up	1.00884e-06	1.95999e-05	-	GO:0003677//DNA binding	-	gi|224083817|ref|XP_002307134.1|/1.74415e-57/predicted protein [Populus trichocarpa]
Unigene19503_All	491	2	29	1.30646	17.0854	3.70902	Up	1.00884e-06	1.95919e-05	-	-	-	-
Unigene4695_All	722	8	115	3.55387	46.0754	3.69653	Up	2.50376e-23	1.81091e-21	-	-	-	-
CL5688.Contig2_All	938	3	43	1.02581	13.2609	3.69234	Up	1.93655e-09	5.49e-08	GO:0048471//perinuclear region of cytoplasm;GO:0005635//nuclear envelope;GO:0005654//nucleoplasm;GO:0016020//membrane;GO:0005783//endoplasmic reticulum	GO:0043565//sequence-specific DNA binding;GO:0046983//protein dimerization activity;GO:0003700//sequence-specific DNA binding transcription factor activity	GO:0042538//hyperosmotic salinity response;GO:0009408//response to heat;GO:0006990//positive regulation of transcription from RNA polymerase II promoter involved in unfolded protein response	gi|224139674|ref|XP_002323223.1|/1.16644e-52/predicted protein [Populus trichocarpa]
CL2307.Contig1_All	1363	11	156	2.58849	33.1083	3.67701	Up	4.68594e-31	4.46204e-29	GO:0005634//nucleus	GO:0003677//DNA binding	GO:0001666//response to hypoxia;GO:0009753//response to jasmonic acid stimulus;GO:0009744//response to sucrose stimulus;GO:0009620//response to fungus;GO:0009416//response to light stimulus;GO:0006355//regulation of transcription, DNA-dependent;GO:0009611//response to wounding;GO:0009751//response to salicylic acid stimulus;GO:0008361//regulation of cell size	gi|148615629|gb|ABQ96643.1|/0/NAC domain protein [Citrus sinensis]
Unigene19792_All	1382	6	85	1.39249	17.7918	3.67547	Up	1.71338e-17	9.25893e-16	-	-	-	-
Unigene21753_All	495	8	113	5.18363	66.0361	3.67122	Up	7.9324e-23	5.59175e-21	-	-	-	-
Unigene10266_All	489	2	28	1.31181	16.5637	3.6584	Up	1.80306e-06	3.33824e-05	-	-	-	-
CL4343.Contig1_All	2254	2	28	0.284594	3.59346	3.6584	Up	1.80306e-06	3.34086e-05	-	-	GO:0006355//regulation of transcription, DNA-dependent	gi|225461168|ref|XP_002282942.1|/0/PREDICTED: chitin-inducible gibberellin-responsive protein 1-like [Vitis vinifera]
Unigene986_All	280	2	28	2.29098	28.9273	3.6584	Up	1.80306e-06	3.33955e-05	-	-	-	-
Unigene23827_All	689	3	42	1.39653	17.6335	3.6584	Up	3.45396e-09	9.48985e-08	-	-	-	-
Unigene24667_All	1654	13	181	2.52091	31.6556	3.65045	Up	1.28949e-35	1.41305e-33	GO:0009536//plastid	GO:0004722//protein serine/threonine phosphatase activity	GO:0009611//response to wounding;GO:0009738//abscisic acid mediated signaling pathway;GO:0050832//defense response to fungus	gi|359486495|ref|XP_002272594.2|/1.98407e-121/PREDICTED: probable protein phosphatase 2C 25-like [Vitis vinifera]
Unigene29915_All	235	4	55	5.45935	67.7022	3.6324	Up	1.23846e-11	4.37818e-10	-	-	-	gi|255556011|ref|XP_002519040.1|/2.52988e-07/conserved hypothetical protein [Ricinus communis]
Unigene9998_All	570	3	41	1.68809	20.8074	3.62363	Up	6.15168e-09	1.64335e-07	-	-	-	-
CL2793.Contig1_All	1180	6	82	1.63087	20.102	3.62363	Up	9.63362e-17	5.01649e-15	-	-	GO:0009408//response to heat;GO:0009644//response to high light intensity;GO:0042542//response to hydrogen peroxide	gi|255553171|ref|XP_002517628.1|/8.88466e-83/small heat-shock protein, putative [Ricinus communis]
Unigene19757_All	904	3	41	1.06439	13.1197	3.62363	Up	6.15168e-09	1.64428e-07	GO:0016021//integral to membrane;GO:0005739//mitochondrion;GO:0009507//chloroplast	GO:0015215//nucleotide transmembrane transporter activity	GO:0006862//nucleotide transport;GO:0055085//transmembrane transport	gi|297738937|emb|CBI28182.3|/3.19028e-92/unnamed protein product [Vitis vinifera]
Unigene20523_All	825	5	68	1.94386	23.8431	3.61658	Up	4.56198e-14	1.94636e-12	-	-	-	gi|224078329|ref|XP_002305522.1|/1.01246e-70/predicted protein [Populus trichocarpa]
Unigene16645_All	776	2	27	0.826642	10.0649	3.60593	Up	3.21614e-06	5.69334e-05	-	-	-	-
Unigene30722_All	317	2	27	2.02358	24.6384	3.60593	Up	3.21614e-06	5.68694e-05	-	-	-	-
Unigene19012_All	504	6	81	3.8183	46.4903	3.60593	Up	1.71041e-16	8.78074e-15	-	-	-	-
CL1502.Contig5_All	1265	2	27	0.507094	6.17421	3.60593	Up	3.21614e-06	5.69121e-05	GO:0016021//integral to membrane;GO:0009986//cell surface;GO:0009505//plant-type cell wall;GO:0005886//plasma membrane	GO:0005509//calcium ion binding;GO:0030247//polysaccharide binding;GO:0005524//ATP binding;GO:0004709//MAP kinase kinase kinase activity	GO:0009620//response to fungus;GO:0000186//activation of MAPKK activity;GO:0010045//response to nickel cation;GO:0010043//response to zinc ion;GO:0046686//response to cadmium ion;GO:0000165//MAPKKK cascade	gi|255545828|ref|XP_002513974.1|/1.88583e-118/kinase, putative [Ricinus communis]
Unigene28617_All	731	2	27	0.877529	10.6845	3.60593	Up	3.21614e-06	5.68269e-05	-	-	-	-
CL5985.Contig2_All	2472	2	27	0.259496	3.15954	3.60593	Up	3.21614e-06	5.68907e-05	-	GO:0016740//transferase activity	-	gi|255557483|ref|XP_002519772.1|/3.80458e-174/bromodomain-containing protein, putative [Ricinus communis]
Unigene22076_All	359	2	27	1.78684	21.7559	3.60593	Up	3.21614e-06	5.69547e-05	-	GO:0004872//receptor activity;GO:0016301//kinase activity	GO:0016310//phosphorylation	gi|224113693|ref|XP_002332513.1|/6.86034e-37/predicted protein [Populus trichocarpa]
CL5896.Contig3_All	405	2	27	1.58389	19.2849	3.60593	Up	3.21614e-06	5.69761e-05	-	-	-	gi|224132258|ref|XP_002328224.1|/1.66156e-19/cc-nbs-lrr resistance protein [Populus trichocarpa]
Unigene11557_All	531	2	27	1.20805	14.7088	3.60593	Up	3.21614e-06	5.68482e-05	-	-	-	-
Unigene25843_All	3447	657	8819	61.1326	740.093	3.59769	Up	0	0	-	GO:0008792//arginine decarboxylase activity	GO:0006979//response to oxidative stress;GO:0009753//response to jasmonic acid stimulus;GO:0009446//putrescine biosynthetic process;GO:0048316//seed development;GO:0008295//spermidine biosynthetic process;GO:0006527//arginine catabolic process;GO:0009651//response to salt stress;GO:0009409//response to cold;GO:0009611//response to wounding;GO:0009737//response to abscisic acid stimulus;GO:0080167…	gi|332739606|gb|AEE99192.1|/0/arginine decarboxylase [Citrus trifoliata]
CL4696.Contig2_All	2854	12	161	1.34858	16.3185	3.597	Up	1.81412e-31	1.76298e-29	GO:0009506//plasmodesma;GO:0005737//cytoplasm;GO:0005634//nucleus;GO:0005886//plasma membrane	GO:0005509//calcium ion binding;GO:0004713//protein tyrosine kinase activity;GO:0005524//ATP binding;GO:0005515//protein binding;GO:0004683//calmodulin-dependent protein kinase activity;GO:0004698//calcium-dependent protein kinase C activity	GO:0006468//protein phosphorylation;GO:0009651//response to salt stress;GO:0009738//abscisic acid mediated signaling pathway	gi|337729587|gb|AEI70328.1|/0/calcium-dependent protein kinase [Hevea brasiliensis]
Unigene31137_All	683	3	40	1.4088	16.9413	3.58801	Up	1.09404e-08	2.83755e-07	-	-	-	gi|224089505|ref|XP_002308737.1|/6.35608e-43/predicted protein [Populus trichocarpa]
Unigene24149_All	1405	299	3956	68.2565	814.494	3.57687	Up	0	0	GO:0005634//nucleus	GO:0005516//calmodulin binding	GO:0009414//response to water deprivation;GO:0010337//regulation of salicylic acid metabolic process;GO:0009651//response to salt stress	gi|224086753|ref|XP_002307950.1|/7.82908e-68/predicted protein [Populus trichocarpa]
Unigene29229_All	731	6	79	2.63259	31.2621	3.56986	Up	5.37872e-16	2.64898e-14	-	GO:0003824//catalytic activity	-	gi|359490520|ref|XP_003634106.1|/1.19944e-13/PREDICTED: probable receptor-like protein kinase At5g39020-like [Vitis vinifera]
Unigene210_All	2145	25	329	3.73819	44.3687	3.56913	Up	1.97417e-62	3.71474e-60	-	-	GO:0006979//response to oxidative stress	gi|359472697|ref|XP_002279060.2|/1.90927e-117/PREDICTED: uncharacterized protein LOC100252495 [Vitis vinifera]
CL59.Contig2_All	2037	72	944	11.3368	134.057	3.56376	Up	6.28868e-176	3.15973e-173	GO:0009506//plasmodesma;GO:0005829//cytosol;GO:0005739//mitochondrion	GO:0004004//ATP-dependent RNA helicase activity;GO:0003723//RNA binding;GO:0005524//ATP binding	-	gi|255539416|ref|XP_002510773.1|/0/ATP-dependent RNA helicase, putative [Ricinus communis]
Unigene21762_All	1566	316	4131	64.7209	763.083	3.55954	Up	0	0	-	-	-	gi|255545216|ref|XP_002513669.1|/1.68316e-98/conserved hypothetical protein [Ricinus communis]
CL5511.Contig2_All	734	27	352	11.7982	138.725	3.55559	Up	1.75166e-66	3.566e-64	-	GO:0003743//translation initiation factor activity	GO:0006413//translational initiation	gi|301602405|gb|ADK79108.1|/3.26253e-43/putative eukaryotic translation initiation factor SUI1 [Catharanthus roseus]
Unigene16339_All	768	3	39	1.25288	14.6897	3.55148	Up	1.94272e-08	4.85474e-07	GO:0009505//plant-type cell wall;GO:0009506//plasmodesma;GO:0005886//plasma membrane;GO:0005774//vacuolar membrane;GO:0005576//extracellular region	GO:0016491//oxidoreductase activity;GO:0046910//pectinesterase inhibitor activity;GO:0005506//iron ion binding;GO:0030599//pectinesterase activity	GO:0008152//metabolic process	gi|224074703|ref|XP_002304432.1|/1.94109e-41/predicted protein [Populus trichocarpa]
Unigene28342_All	480	2	26	1.3364	15.669	3.55148	Up	5.72452e-06	9.64226e-05	-	GO:0004672//protein kinase activity;GO:0000166//nucleotide binding	GO:0016310//phosphorylation	gi|224108669|ref|XP_002333361.1|/2.20742e-24/predicted protein [Populus trichocarpa]
Unigene31146_All	337	2	26	1.90348	22.3178	3.55148	Up	5.72452e-06	9.65604e-05	-	-	-	-
Unigene7035_All	549	2	26	1.16844	13.6996	3.55148	Up	5.72452e-06	9.64915e-05	-	GO:0016210//naringenin-chalcone synthase activity	GO:0009699//phenylpropanoid biosynthetic process;GO:0010584//pollen exine formation	gi|255576739|ref|XP_002529257.1|/2.43254e-24/Chalcone synthase, putative [Ricinus communis]
Unigene31557_All	328	2	26	1.95571	22.9302	3.55148	Up	5.72452e-06	9.6664e-05	-	-	-	-
Unigene11094_All	557	2	26	1.15166	13.5029	3.55148	Up	5.72452e-06	9.65949e-05	-	-	-	gi|359487598|ref|XP_002278925.2|/4.36091e-69/PREDICTED: pentatricopeptide repeat-containing protein At3g56550 [Vitis vinifera]
CL9869.Contig1_All	343	2	26	1.87019	21.9274	3.55148	Up	5.72452e-06	9.66294e-05	GO:0030173//integral to Golgi membrane;GO:0005783//endoplasmic reticulum;GO:0005886//plasma membrane	GO:0016760//cellulose synthase (UDP-forming) activity	GO:0048767//root hair elongation;GO:0030244//cellulose biosynthetic process;GO:0009409//response to cold;GO:0007047//cellular cell wall organization;GO:0009832//plant-type cell wall biogenesis	gi|356497399|ref|XP_003517548.1|/6.30842e-51/PREDICTED: cellulose synthase-like protein D3-like [Glycine max]
Unigene15702_All	280	7	91	8.01842	94.0138	3.55148	Up	3.6112e-18	2.04016e-16	-	-	-	-
Unigene12766_All	590	2	26	1.08724	12.7476	3.55148	Up	5.72452e-06	9.65259e-05	-	-	-	-
Unigene20705_All	841	9	117	3.43238	40.2437	3.55148	Up	5.32986e-23	3.79682e-21	-	-	-	gi|225457835|ref|XP_002267135.1|/9.99852e-74/PREDICTED: uncharacterized protein LOC100243726 [Vitis vinifera]
Unigene25940_All	859	3	39	1.12015	13.1335	3.55148	Up	1.94272e-08	4.85731e-07	-	GO:0031072//heat shock protein binding	-	gi|255538700|ref|XP_002510415.1|/3.51742e-29/auxilin, putative [Ricinus communis]
Unigene14944_All	381	2	26	1.68366	19.7404	3.55148	Up	5.72452e-06	9.6457e-05	-	-	-	-
Unigene16789_All	648	3	39	1.48489	17.41	3.55148	Up	1.94272e-08	4.85989e-07	GO:0030173//integral to Golgi membrane;GO:0005783//endoplasmic reticulum;GO:0005886//plasma membrane	GO:0016760//cellulose synthase (UDP-forming) activity	GO:0048767//root hair elongation;GO:0030244//cellulose biosynthetic process;GO:0009409//response to cold;GO:0007047//cellular cell wall organization;GO:0009832//plant-type cell wall biogenesis	gi|224071399|ref|XP_002303441.1|/9.2742e-110/predicted protein [Populus trichocarpa]
Unigene5278_All	1015	42	546	13.2719	155.609	3.55148	Up	3.64146e-102	1.12409e-99	GO:0005634//nucleus	GO:0003700//sequence-specific DNA binding transcription factor activity;GO:0003677//DNA binding	GO:0006355//regulation of transcription, DNA-dependent	gi|255581463|ref|XP_002531539.1|/3.77386e-84/Ethylene-responsive transcription factor 1B, putative [Ricinus communis]
Unigene4518_All	925	501	6493	173.718	2030.54	3.54704	Up	0	0	GO:0016604//nuclear body	GO:0005515//protein binding	GO:0009864//induced systemic resistance, jasmonic acid mediated signaling pathway;GO:0010200//response to chitin;GO:0009737//response to abscisic acid stimulus;GO:0009723//response to ethylene stimulus;GO:0045892//negative regulation of transcription, DNA-dependent	gi|224114876|ref|XP_002316881.1|/5.29136e-58/AP2/ERF domain-containing transcription factor [Populus trichocarpa]
CL5682.Contig1_All	2195	60	770	8.7673	101.476	3.53287	Up	8.96026e-143	3.81255e-140	GO:0016021//integral to membrane	-	GO:0006952//defense response;GO:0008219//cell death;GO:0009620//response to fungus	gi|255570839|ref|XP_002526372.1|/0/Protein MLO, putative [Ricinus communis]
CL8526.Contig1_All	1716	46	585	8.59784	98.6159	3.51977	Up	1.56445e-108	5.27778e-106	-	GO:0045485//omega-6 fatty acid desaturase activity;GO:0016720//delta12-fatty acid dehydrogenase activity;GO:0016717//oxidoreductase activity, acting on paired donors, with oxidation of a pair of donors resulting in the reduction of molecular oxygen to two molecules of water	GO:0055114//oxidation-reduction process;GO:0006629//lipid metabolic process	gi|27261181|gb|AAN87573.1|/0/delta 12 oleic acid desaturase FAD2 [Vernicia fordii]
Unigene18483_All	385	21	267	17.4947	200.613	3.51942	Up	2.29266e-50	3.37328e-48	-	-	-	-
Unigene18870_All	858	3	38	1.12146	12.8116	3.51401	Up	3.4442e-08	8.40235e-07	-	-	-	-
Unigene19739_All	855	3	38	1.12539	12.8566	3.51401	Up	3.4442e-08	8.39368e-07	-	GO:0016491//oxidoreductase activity;GO:0005506//iron ion binding	-	gi|359484438|ref|XP_003633108.1|/1.43494e-89/PREDICTED: LOW QUALITY PROTEIN: secologanin synthase-like [Vitis vinifera]
Unigene5982_All	1137	3	38	0.846272	9.66788	3.51401	Up	3.4442e-08	8.39802e-07	-	-	-	gi|224084602|ref|XP_002307354.1|/1.58037e-97/predicted protein [Populus trichocarpa]
Unigene28497_All	865	6	76	2.22476	25.4159	3.51401	Up	2.9806e-15	1.38421e-13	-	-	-	gi|307136196|gb|ADN34034.1|/2.69709e-20/gypsy/ty3 element polyprotein [Cucumis melo subsp. melo]
Unigene6981_All	439	3	38	2.19182	25.0396	3.51401	Up	3.4442e-08	8.4067e-07	-	-	-	-
CL5896.Contig1_All	789	9	114	3.6586	41.7961	3.51401	Up	2.94256e-22	2.02002e-20	-	-	-	gi|359487182|ref|XP_003633528.1|/1.61402e-46/PREDICTED: putative disease resistance protein At3g14460-like [Vitis vinifera]
Unigene23704_All	425	8	101	6.0374	68.7449	3.50925	Up	7.63306e-20	4.70639e-18	-	-	-	-
Unigene24000_All	641	2	25	1.00074	11.2821	3.4949	Up	1.01662e-05	0.000163039	-	-	-	-
Unigene23562_All	289	2	25	2.21963	25.0236	3.4949	Up	1.01662e-05	0.000162983	GO:0016020//membrane;GO:0009505//plant-type cell wall;GO:0048046//apoplast	GO:0005507//copper ion binding;GO:0008447//L-ascorbate oxidase activity	GO:0055114//oxidation-reduction process	gi|224482639|gb|ACN50176.1|/1.13985e-36/pectinesterase [Annona cherimola]
Unigene11014_All	360	2	25	1.78187	20.0884	3.4949	Up	1.01662e-05	0.000163094	GO:0030173//integral to Golgi membrane;GO:0005886//plasma membrane	GO:0016759//cellulose synthase activity	GO:0048767//root hair elongation;GO:0000271//polysaccharide biosynthetic process;GO:0009409//response to cold;GO:0009832//plant-type cell wall biogenesis	gi|293333000|ref|NP_001169669.1|/4.29704e-39/uncharacterized protein LOC100383550 [Zea mays]
CL4226.Contig2_All	388	15	186	12.3996	138.672	3.48331	Up	3.19734e-35	3.45561e-33	-	GO:0004190//aspartic-type endopeptidase activity	GO:0006508//proteolysis	gi|224090425|ref|XP_002308984.1|/7.11214e-18/predicted protein [Populus trichocarpa]
Unigene18035_All	1390	28	347	6.46089	72.2142	3.48248	Up	1.92549e-64	3.75789e-62	-	-	-	gi|255572088|ref|XP_002526984.1|/1.14741e-79/conserved hypothetical protein [Ricinus communis]
CL4700.Contig1_All	3434	6	74	0.560402	6.23361	3.47553	Up	9.29226e-15	4.1718e-13	-	GO:0005524//ATP binding;GO:0004674//protein serine/threonine kinase activity	GO:0006468//protein phosphorylation	gi|359475913|ref|XP_002272679.2|/0/PREDICTED: uncharacterized protein LOC100254265 [Vitis vinifera]
Unigene18734_All	1177	24	295	6.54009	72.5026	3.47065	Up	7.44806e-55	1.22997e-52	-	-	-	gi|255539066|ref|XP_002510598.1|/1.38028e-59/conserved hypothetical protein [Ricinus communis]
Unigene641_All	372	5	61	4.31098	47.4346	3.45985	Up	2.48474e-12	9.32123e-11	-	-	-	-
CL8697.Contig1_All	973	5	61	1.64819	18.1353	3.45985	Up	2.48474e-12	9.31383e-11	-	GO:0005488//binding;GO:0004672//protein kinase activity	-	gi|255551426|ref|XP_002516759.1|/4.9008e-33/serine/threonine kinase, putative [Ricinus communis]
Unigene4210_All	820	6	73	2.34686	25.7524	3.4559	Up	1.63841e-14	7.21173e-13	-	GO:0005509//calcium ion binding;GO:0005515//protein binding	GO:0010091//trichome branching	gi|225470970|ref|XP_002267259.1|/2.11195e-44/PREDICTED: calcium-binding protein KIC [Vitis vinifera]
Unigene3626_All	242	2	24	2.65072	28.6882	3.436	Up	1.80104e-05	0.00027582	-	-	-	-
Unigene9913_All	382	2	24	1.67925	18.1742	3.436	Up	1.80104e-05	0.000276089	-	-	-	-
CL1115.Contig1_All	345	2	24	1.85934	20.1234	3.436	Up	1.80104e-05	0.000275999	-	-	-	gi|147815400|emb|CAN65491.1|/6.3596e-11/hypothetical protein VITISV_003157 [Vitis vinifera]
Unigene25134_All	1515	4	48	0.84683	9.16509	3.436	Up	6.77046e-10	2.01747e-08	-	-	-	gi|255539066|ref|XP_002510598.1|/4.96296e-15/conserved hypothetical protein [Ricinus communis]
CL3597.Contig5_All	1024	2	24	0.626439	6.77984	3.436	Up	1.80104e-05	0.000276179	GO:0005829//cytosol	GO:0016706//oxidoreductase activity, acting on paired donors, with incorporation or reduction of molecular oxygen, 2-oxoglutarate as one donor, and incorporation of one atom each of oxygen into both donors	GO:0009813//flavonoid biosynthetic process;GO:0055114//oxidation-reduction process	gi|224120306|ref|XP_002331015.1|/4.9751e-100/predicted protein [Populus trichocarpa]
Unigene11086_All	237	2	24	2.70664	29.2935	3.436	Up	1.80104e-05	0.00027591	-	-	-	-
Unigene422_All	206	2	24	3.11395	33.7017	3.436	Up	1.80104e-05	0.000275731	-	-	-	-
Unigene5069_All	411	2	24	1.56076	16.8919	3.436	Up	1.80104e-05	0.000275642	-	-	-	-
CL6722.Contig1_All	1450	14	167	3.09677	33.3163	3.42739	Up	2.40108e-31	2.32383e-29	-	-	-	gi|356521448|ref|XP_003529368.1|/1.34413e-78/PREDICTED: transcription factor bHLH30-like [Glycine max]
Unigene11121_All	391	6	71	4.92179	52.5279	3.41583	Up	5.07868e-14	2.15901e-12	-	-	-	gi|118484615|gb|ABK94181.1|/3.18809e-10/unknown [Populus trichocarpa]
Unigene10656_All	291	9	106	9.9197	105.371	3.40904	Up	2.72514e-20	1.70927e-18	GO:0031225//anchored to membrane	-	-	gi|356554734|ref|XP_003545698.1|/1.77081e-13/PREDICTED: uncharacterized protein LOC100801592 [Glycine max]
Unigene11394_All	305	4	47	4.20639	44.5765	3.40563	Up	1.19273e-09	3.48163e-08	-	-	-	-
Unigene20351_All	1362	51	597	12.01	126.796	3.4002	Up	1.66596e-107	5.50233e-105	GO:0009506//plasmodesma;GO:0005829//cytosol;GO:0005739//mitochondrion	GO:0004004//ATP-dependent RNA helicase activity;GO:0003723//RNA binding;GO:0005524//ATP binding	GO:0006810//transport	gi|356569633|ref|XP_003553003.1|/1.26198e-107/PREDICTED: probable pre-mRNA-splicing factor ATP-dependent RNA helicase-like [Glycine max]
Unigene10737_All	1472	6	70	1.30735	13.7562	3.39536	Up	8.92812e-14	3.73825e-12	GO:0046658//anchored to plasma membrane;GO:0009506//plasmodesma	GO:0042973//glucan endo-1,3-beta-D-glucosidase activity;GO:0043169//cation binding	GO:0005975//carbohydrate metabolic process	gi|255568950|ref|XP_002525445.1|/0/Glucan endo-1,3-beta-glucosidase precursor, putative [Ricinus communis]
CL9051.Contig3_All	1036	6	70	1.85755	19.5455	3.39536	Up	8.92812e-14	3.73494e-12	-	-	-	gi|255579645|ref|XP_002530663.1|/2.91091e-55/retinoblastoma-binding protein, putative [Ricinus communis]
Unigene30661_All	496	3	35	1.93994	20.4124	3.39536	Up	1.89934e-07	4.14921e-06	-	-	-	gi|255584006|ref|XP_002532749.1|/8.41712e-09/conserved hypothetical protein [Ricinus communis]
Unigene31119_All	762	3	35	1.26274	13.2868	3.39536	Up	1.89934e-07	4.14729e-06	GO:0005886//plasma membrane	-	GO:0010183//pollen tube guidance;GO:0009790//embryo development	gi|224079888|ref|XP_002305959.1|/2.11314e-56/predicted protein [Populus trichocarpa]
Unigene30980_All	567	3	35	1.69702	17.8564	3.39536	Up	1.89934e-07	4.15113e-06	-	-	-	-
CL73.Contig14_All	229	5	58	7.00299	73.2657	3.38709	Up	1.35579e-11	4.76798e-10	-	-	-	gi|388516797|gb|AFK46460.1|/5.81495e-36/unknown [Medicago truncatula]
Unigene17250_All	790	5	58	2.02998	21.2378	3.38709	Up	1.35579e-11	4.77153e-10	GO:0009507//chloroplast	-	-	gi|359481698|ref|XP_002277149.2|/3.24461e-55/PREDICTED: DUF246 domain-containing protein At1g04910 [Vitis vinifera]
Unigene20772_All	1906	94	1088	15.8181	165.126	3.38392	Up	1.06077e-193	5.82558e-191	GO:0016023//cytoplasmic membrane-bounded vesicle	GO:0004553//hydrolase activity, hydrolyzing O-glycosyl compounds;GO:0043169//cation binding	GO:0005975//carbohydrate metabolic process	gi|255584220|ref|XP_002532848.1|/0/Glucan endo-1,3-beta-glucosidase precursor, putative [Ricinus communis]
Unigene11429_All	383	2	23	1.67487	17.3715	3.3746	Up	3.18242e-05	0.000458389	-	-	-	-
CL6831.Contig1_All	2713	2	23	0.236444	2.45237	3.3746	Up	3.18242e-05	0.000458529	GO:0005789//endoplasmic reticulum membrane;GO:0009507//chloroplast	GO:0003958//NADPH-hemoprotein reductase activity;GO:0005506//iron ion binding;GO:0010181//FMN binding	GO:0009698//phenylpropanoid metabolic process;GO:0055114//oxidation-reduction process	gi|224551852|gb|ACN54324.1|/0/NADPH:cytochrome P450 reductase [Gossypium hirsutum]
Unigene14978_All	1195	2	23	0.536798	5.5676	3.3746	Up	3.18242e-05	0.00045797	GO:0005829//cytosol;GO:0005634//nucleus	GO:0016829//lyase activity	-	gi|225435345|ref|XP_002285246.1|/9.4445e-64/PREDICTED: cytokinin riboside 5'-monophosphate phosphoribohydrolase LOG1-like [Vitis vinifera]
CL7868.Contig1_All	1271	2	23	0.5047	5.23468	3.3746	Up	3.18242e-05	0.000458249	GO:0044424//intracellular part	GO:0005515//protein binding	GO:0008152//metabolic process	gi|225425061|ref|XP_002271546.1|/1.78118e-108/PREDICTED: anamorsin homolog [Vitis vinifera]
Unigene20694_All	549	2	23	1.16844	12.1189	3.3746	Up	3.18242e-05	0.000458669	-	GO:0005488//binding;GO:0004672//protein kinase activity	-	gi|255542662|ref|XP_002512394.1|/2.67705e-39/serine-threonine protein kinase, plant-type, putative [Ricinus communis]
Unigene3806_All	321	2	23	1.99836	20.7267	3.3746	Up	3.18242e-05	0.000458809	-	-	-	-
Unigene30678_All	289	2	23	2.21963	23.0217	3.3746	Up	3.18242e-05	0.000458109	-	-	-	-
Unigene16856_All	448	2	23	1.43186	14.8511	3.3746	Up	3.18242e-05	0.000459089	-	GO:0016787//hydrolase activity;GO:0000166//nucleotide binding	-	gi|297743409|emb|CBI36276.3|/6.54566e-27/unnamed protein product [Vitis vinifera]
Unigene22511_All	1452	8	92	1.76715	18.3286	3.3746	Up	1.2368e-17	6.77656e-16	-	-	-	-
Unigene21590_All	576	2	23	1.11367	11.5508	3.3746	Up	3.18242e-05	0.000458949	-	-	-	gi|225453138|ref|XP_002273470.1|/5.84841e-35/PREDICTED: uncharacterized protein LOC100246645 [Vitis vinifera]
Unigene20656_All	1789	16	182	2.86852	29.4286	3.35884	Up	1.82357e-33	1.88875e-31	GO:0005840//ribosome;GO:0016023//cytoplasmic membrane-bounded vesicle	GO:0003677//DNA binding;GO:0003735//structural constituent of ribosome;GO:0004190//aspartic-type endopeptidase activity	GO:0006508//proteolysis;GO:0006412//translation	gi|255558694|ref|XP_002520371.1|/0/basic 7S globulin 2 precursor small subunit, putative [Ricinus communis]
CL7715.Contig1_All	772	25	284	10.3866	106.417	3.35693	Up	2.17446e-51	3.30224e-49	-	-	GO:0009611//response to wounding;GO:0009737//response to abscisic acid stimulus;GO:0009961//response to 1-aminocyclopropane-1-carboxylic acid;GO:0009651//response to salt stress;GO:0009617//response to bacterium;GO:0009751//response to salicylic acid stimulus;GO:0009753//response to jasmonic acid stimulus	gi|224114075|ref|XP_002316660.1|/1.93659e-49/predicted protein [Populus trichocarpa]
Unigene16052_All	546	3	34	1.76229	18.0133	3.35354	Up	3.34302e-07	7.05815e-06	-	GO:0016787//hydrolase activity	-	gi|224063289|ref|XP_002301079.1|/7.59164e-23/predicted protein [Populus trichocarpa]
Unigene405_All	1370	12	136	2.80937	28.7162	3.35354	Up	2.55796e-25	2.02705e-23	-	-	-	gi|356554923|ref|XP_003545790.1|/6.39448e-67/PREDICTED: putative disease resistance RPP13-like protein 1-like [Glycine max]
Unigene30192_All	519	9	102	5.56191	56.8514	3.35354	Up	2.57972e-19	1.55013e-17	-	-	-	-
Unigene17608_All	232	3	34	4.14746	42.3935	3.35354	Up	3.34302e-07	7.05185e-06	-	-	-	-
Unigene16334_All	627	3	34	1.53463	15.6863	3.35354	Up	3.34302e-07	7.055e-06	-	-	-	-
Unigene25560_All	897	6	68	2.1454	21.9293	3.35354	Up	2.75044e-13	1.11986e-11	-	-	-	-
Unigene23797_All	1707	17	192	3.19422	32.5369	3.34854	Up	3.89986e-35	4.20526e-33	-	-	-	-
Unigene10708_All	1299	4	45	0.987643	10.021	3.3429	Up	3.6849e-09	1.0095e-07	GO:0070469//respiratory chain;GO:0005740//mitochondrial envelope;GO:0016021//integral to membrane	GO:0046872//metal ion binding;GO:0009916//alternative oxidase activity	GO:0045333//cellular respiration;GO:0009409//response to cold;GO:0007585//respiratory gaseous exchange;GO:0031930//mitochondria-nucleus signaling pathway;GO:0022900//electron transport chain	gi|6967043|emb|CAB72441.1|/7.39897e-134/alternative oxidase [Populus tremula x Populus tremuloides]
Unigene24694_All	2103	68	762	10.371	104.815	3.33723	Up	1.60656e-134	6.48528e-132	-	GO:0016757//transferase activity, transferring glycosyl groups	-	gi|255585488|ref|XP_002533436.1|/0/glycosyltransferase, putative [Ricinus communis]
Unigene15388_All	772	21	235	8.72471	88.056	3.33524	Up	1.54255e-42	1.97438e-40	-	-	-	-
Unigene20473_All	1110	51	569	14.7366	148.285	3.3309	Up	1.05608e-100	3.23887e-98	GO:0005730//nucleolus;GO:0009507//chloroplast;GO:0005773//vacuole;GO:0022625//cytosolic large ribosomal subunit;GO:0005886//plasma membrane	GO:0008097//5S rRNA binding	GO:0009987//cellular process;GO:0006952//defense response;GO:0009955//adaxial/abaxial pattern specification;GO:0009965//leaf morphogenesis;GO:0010015//root morphogenesis;GO:0010200//response to chitin;GO:0008283//cell proliferation;GO:0044085	gi|337733634|gb|AEI72266.1|/1.61338e-131/ring zinc finger transcription factor [Citrus trifoliata]
CL3198.Contig1_All	2218	7	78	1.01224	10.1728	3.32909	Up	5.63358e-15	2.56333e-13	GO:0046658//anchored to plasma membrane;GO:0005794//Golgi apparatus;GO:0009506//plasmodesma;GO:0005783//endoplasmic reticulum	-	GO:0048765//root hair cell differentiation;GO:0009932//cell tip growth	gi|224110252|ref|XP_002315461.1|/0/predicted protein [Populus trichocarpa]
Unigene19095_All	1205	15	166	3.99258	39.8501	3.31919	Up	2.44444e-30	2.24177e-28	GO:0005737//cytoplasm;GO:0005634//nucleus	GO:0003723//RNA binding;GO:0003697//single-stranded DNA binding;GO:0003690//double-stranded DNA binding	GO:0010501//RNA secondary structure unwinding;GO:0009409//response to cold;GO:0032508//DNA duplex unwinding	gi|255586301|ref|XP_002533802.1|/8.89556e-78/cellular nucleic acid binding protein, putative [Ricinus communis]
Unigene128_All	1708	187	2064	35.1158	349.567	3.31537	Up	0	0	GO:0009534//chloroplast thylakoid;GO:0009570//chloroplast stroma	GO:0004604//phosphoadenylyl-sulfate reductase (thioredoxin) activity;GO:0009973//adenylyl-sulfate reductase activity;GO:0033741	GO:0000103//sulfate assimilation;GO:0045454//cell redox homeostasis;GO:0019419//sulfate reduction;GO:0019344//cysteine biosynthetic process	gi|118485828|gb|ABK94761.1|/0/unknown [Populus trichocarpa]
Unigene18325_All	1410	1957	21558	445.165	4422.8	3.31255	Up	0	0	-	-	GO:0009620//response to fungus;GO:0006950//response to stress;GO:0007568//aging	gi|255559597|ref|XP_002520818.1|/3.78552e-62/conserved hypothetical protein [Ricinus communis]
CL2467.Contig2_All	679	3	33	1.4171	14.0589	3.31047	Up	5.87198e-07	1.1954e-05	GO:0009507//chloroplast	-	-	gi|388504720|gb|AFK40426.1|/3.70895e-27/unknown [Lotus japonicus]
CL8220.Contig3_All	1137	2	22	0.564181	5.59719	3.31047	Up	5.60758e-05	0.000765451	GO:0042651//thylakoid membrane;GO:0009706//chloroplast inner membrane	GO:0051537//2 iron, 2 sulfur cluster binding;GO:0010277//chlorophyllide a oxygenase [overall] activity;GO:0016705//oxidoreductase activity, acting on paired donors, with incorporation or reduction of molecular oxygen;GO:0005506//iron ion binding	GO:0055114//oxidation-reduction process;GO:0015995//chlorophyll biosynthetic process	gi|224082298|ref|XP_002306638.1|/2.51725e-103/predicted protein [Populus trichocarpa]
CL7658.Contig1_All	1526	3	33	0.630544	6.25558	3.31047	Up	5.87198e-07	1.19695e-05	-	-	GO:0006351//transcription, DNA-dependent	gi|224099365|ref|XP_002311456.1|/1.04307e-12/AP2/ERF domain-containing transcription factor [Populus trichocarpa]
Unigene10488_All	304	3	33	3.16517	31.4014	3.31047	Up	5.87198e-07	1.19592e-05	-	-	-	-
CL9712.Contig2_All	815	2	22	0.787084	7.8086	3.31047	Up	5.60758e-05	0.00076523	GO:0005769//early endosome;GO:0016021//integral to membrane;GO:0005886//plasma membrane	-	GO:0015031//protein transport;GO:0006898//receptor-mediated endocytosis	gi|255634598|gb|ACU17661.1|/6.15988e-105/unknown [Glycine max]
Unigene7615_All	477	3	33	2.01721	20.0126	3.31047	Up	5.87198e-07	1.19643e-05	-	-	-	-
CL526.Contig1_All	1784	3	33	0.539356	5.35091	3.31047	Up	5.87198e-07	1.19489e-05	GO:0016021//integral to membrane	GO:0005506//iron ion binding;GO:0010291//carotene beta-ring hydroxylase activity	GO:0006633//fatty acid biosynthetic process;GO:0055114//oxidation-reduction process	gi|116874786|emb|CAL63739.1|/1.42751e-72/beta-carotene hydroxylase [Citrus kinokuni]
Unigene30199_All	477	5	55	3.36202	33.3543	3.31047	Up	7.31516e-11	2.42623e-09	-	-	-	gi|255560818|ref|XP_002521422.1|/5.89434e-14/conserved hypothetical protein [Ricinus communis]
CL4321.Contig2_All	1271	9	98	2.27115	22.3043	3.29583	Up	2.41278e-18	1.38464e-16	-	-	-	gi|255544798|ref|XP_002513460.1|/3.08081e-60/conserved hypothetical protein [Ricinus communis]
CL9278.Contig1_All	1937	104	1127	17.2208	168.307	3.28887	Up	1.55625e-195	8.64724e-193	-	-	GO:0050896//response to stimulus;GO:0050794//regulation of cellular process	gi|255558632|ref|XP_002520341.1|/3.90478e-47/NAC domain-containing protein, putative [Ricinus communis]
CL5753.Contig1_All	4056	6	65	0.474463	4.63579	3.28845	Up	1.47485e-12	5.65399e-11	GO:0009506//plasmodesma	-	-	gi|359486036|ref|XP_002267907.2|/0/PREDICTED: uncharacterized protein LOC100253141 [Vitis vinifera]
CL1546.Contig3_All	1993	5	54	0.804659	7.83781	3.284	Up	1.27957e-10	4.12802e-09	GO:0009536//plastid;GO:0005886//plasma membrane	-	GO:0009651//response to salt stress	gi|255571695|ref|XP_002526791.1|/1.07282e-132/ankyrin repeat-containing protein, putative [Ricinus communis]
Unigene21883_All	220	5	54	7.28948	71.0034	3.284	Up	1.27957e-10	4.13084e-09	-	-	-	-
Unigene26054_All	1258	4	43	1.01983	9.88772	3.27731	Up	1.13111e-08	2.92084e-07	GO:0005739//mitochondrion	GO:0005506//iron ion binding;GO:0051536//iron-sulfur cluster binding	GO:0016226//iron-sulfur cluster assembly	gi|224121706|ref|XP_002318652.1|/1.25124e-13/predicted protein [Populus trichocarpa]
Unigene15413_All	351	4	43	3.65512	35.438	3.27731	Up	1.13111e-08	2.91925e-07	-	-	-	-
Unigene23058_All	517	3	32	1.86114	17.9047	3.26608	Up	1.02918e-06	1.99214e-05	-	-	-	-
Unigene11799_All	260	6	64	7.40162	71.2057	3.26608	Up	2.57538e-12	9.64593e-11	-	-	-	-
CL736.Contig3_All	1177	3	32	0.817511	7.86469	3.26608	Up	1.02918e-06	1.99296e-05	GO:0016021//integral to membrane;GO:0005778//peroxisomal membrane	-	-	gi|356575716|ref|XP_003555983.1|/6.25353e-28/PREDICTED: PXMP2/4 family protein 4-like [Glycine max]
Unigene7546_All	647	6	63	2.97438	28.1672	3.24336	Up	4.49162e-12	1.64961e-10	-	GO:0003700//sequence-specific DNA binding transcription factor activity	GO:0048281//inflorescence morphogenesis;GO:0045792//negative regulation of cell size;GO:0009965//leaf morphogenesis;GO:0010200//response to chitin	gi|255569548|ref|XP_002525740.1|/5.31529e-73/NAC domain-containing protein, putative [Ricinus communis]
Unigene15130_All	723	13	136	5.76705	54.4138	3.23807	Up	1.41203e-24	1.08793e-22	GO:0005622//intracellular;GO:0005886//plasma membrane	GO:0004842//ubiquitin-protein ligase activity;GO:0008270//zinc ion binding	-	gi|356507975|ref|XP_003522738.1|/1.9404e-24/PREDICTED: uncharacterized protein LOC100782780 [Glycine max]
Unigene21687_All	1181	199	2079	54.0446	509.229	3.23609	Up	0	0	GO:0005634//nucleus	GO:0003677//DNA binding;GO:0003700//sequence-specific DNA binding transcription factor activity	GO:0010200//response to chitin;GO:0045893//positive regulation of transcription, DNA-dependent	gi|222427679|gb|ACM49849.1|/4.13294e-88/ethylene responsive transcription factor 1a [Prunus salicina]
Unigene29539_All	423	7	73	5.3077	49.9218	3.23351	Up	9.13544e-14	3.81829e-12	-	-	-	-
Unigene21297_All	711	7	73	3.15775	29.7003	3.23351	Up	9.13544e-14	3.81491e-12	-	-	-	-
Unigene7289_All	765	3	31	1.25779	11.7222	3.22028	Up	1.79974e-06	3.33602e-05	-	-	-	gi|255582666|ref|XP_002532112.1|/1.42477e-60/Transcription factor HBP-1b, putative [Ricinus communis]
CL8711.Contig1_All	2110	6	62	0.912048	8.49997	3.22028	Up	7.82372e-12	2.81427e-10	-	-	-	gi|357445073|ref|XP_003592814.1|/4.66793e-118/PRLI-interacting factor A [Medicago truncatula]
Unigene17838_All	347	3	31	2.77294	25.8428	3.22028	Up	1.79974e-06	3.33733e-05	-	-	-	-
Unigene8229_All	541	4	41	2.37144	21.9227	3.20859	Up	3.44778e-08	8.39807e-07	-	-	-	-
Unigene1579_All	345	25	255	23.2418	213.811	3.20154	Up	2.12184e-44	2.77603e-42	-	-	-	gi|284026888|gb|ADB66335.1|/1.11738e-23/CC-NBS-LRR protein [Quercus suber]
Unigene4258_All	1366	220	2242	51.656	474.781	3.20025	Up	0	0	GO:0005886//plasma membrane	-	-	gi|255575719|ref|XP_002528759.1|/2.66601e-81/conserved hypothetical protein [Ricinus communis]
Unigene15273_All	276	21	214	24.4039	224.292	3.20019	Up	1.75736e-37	2.01946e-35	-	-	-	gi|224115546|ref|XP_002317061.1|/1.79027e-21/predicted protein [Populus trichocarpa]
Unigene7059_All	749	6	61	2.56932	23.559	3.19682	Up	1.361e-11	4.77917e-10	-	-	-	-
Unigene28612_All	1726	27	274	5.01732	45.9217	3.19419	Up	1.69097e-47	2.36286e-45	GO:0005739//mitochondrion;GO:0016021//integral to membrane;GO:0009941//chloroplast envelope;GO:0005783//endoplasmic reticulum	GO:0005471//ATP:ADP antiporter activity;GO:0005524//ATP binding;GO:0016887//ATPase activity	GO:0010431//seed maturation;GO:0009737//response to abscisic acid stimulus	gi|255552796|ref|XP_002517441.1|/1.06987e-117/ATP binding protein, putative [Ricinus communis]
CL4910.Contig1_All	1356	14	142	3.31144	30.2926	3.19343	Up	2.70836e-25	2.14264e-23	GO:0016023//cytoplasmic membrane-bounded vesicle	GO:0004713//protein tyrosine kinase activity;GO:0005524//ATP binding;GO:0004674//protein serine/threonine kinase activity	GO:0006468//protein phosphorylation	gi|359472653|ref|XP_002280038.2|/1.57316e-142/PREDICTED: probable receptor-like protein kinase At5g39020-like [Vitis vinifera]
Unigene16211_All	511	7	71	4.39366	40.1926	3.19343	Up	2.76316e-13	1.12407e-11	-	-	-	-
Unigene22964_All	808	119	1206	47.2372	431.762	3.19224	Up	1.89222e-203	1.11712e-200	-	-	-	gi|255567218|ref|XP_002524590.1|/1.52858e-31/metal ion binding protein, putative [Ricinus communis]
Unigene22210_All	2121	10	101	1.5122	13.7749	3.18733	Up	2.42732e-18	1.39129e-16	GO:0044424//intracellular part	-	GO:0006351//transcription, DNA-dependent;GO:0009628//response to abiotic stimulus;GO:0006950//response to stress;GO:0050789//regulation of biological process	gi|224126717|ref|XP_002319909.1|/4.07048e-154/AP2/ERF domain-containing transcription factor [Populus trichocarpa]
CL6077.Contig2_All	1396	4	40	0.919017	8.28863	3.17297	Up	6.00252e-08	1.40974e-06	-	GO:0020037//heme binding;GO:0004601//peroxidase activity	GO:0055114//oxidation-reduction process;GO:0006979//response to oxidative stress	gi|356503885|ref|XP_003520731.1|/8.01194e-73/PREDICTED: peroxidase 3-like [Glycine max]
Unigene1102_All	549	3	30	1.75266	15.8073	3.17297	Up	3.13966e-06	5.57257e-05	-	-	-	-
Unigene20573_All	377	7	70	5.95533	53.7112	3.17297	Up	4.79722e-13	1.92174e-11	-	-	-	-
Unigene30483_All	393	3	30	2.44837	22.0819	3.17297	Up	3.13966e-06	5.57467e-05	-	GO:0017111//nucleoside-triphosphatase activity;GO:0000166//nucleotide binding	-	gi|255549244|ref|XP_002515676.1|/1.42115e-34/ATP binding protein, putative [Ricinus communis]
Unigene23565_All	918	7	70	2.44571	22.0579	3.17297	Up	4.79722e-13	1.92011e-11	GO:0016020//membrane;GO:0005829//cytosol;GO:0009506//plasmodesma;GO:0009505//plant-type cell wall;GO:0048046//apoplast	GO:0005507//copper ion binding;GO:0008447//L-ascorbate oxidase activity	GO:0055114//oxidation-reduction process	gi|255575031|ref|XP_002528421.1|/4.579e-155/multicopper oxidase, putative [Ricinus communis]
Unigene27982_All	722	17	169	7.55198	67.7108	3.16446	Up	1.33517e-29	1.19206e-27	-	-	-	-
Unigene18433_All	1184	15	149	4.06339	36.4035	3.16332	Up	2.97518e-26	2.41439e-24	-	-	-	gi|225436241|ref|XP_002275171.1|/3.37005e-114/PREDICTED: putative disease resistance protein RGA4 [Vitis vinifera]
Unigene30428_All	634	10	99	5.05894	45.1704	3.15847	Up	7.29276e-18	4.0285e-16	-	-	-	gi|224128742|ref|XP_002328955.1|/1.7057e-12/predicted protein [Populus trichocarpa]
Unigene19338_All	1728	173	1710	32.1108	286.26	3.15619	Up	1.22204e-284	1.089e-281	-	-	GO:0009611//response to wounding	gi|224128366|ref|XP_002329144.1|/2.89335e-139/predicted protein [Populus trichocarpa]
Unigene25908_All	1336	8	79	1.92058	17.1052	3.15482	Up	1.70342e-14	7.48396e-13	GO:0005737//cytoplasm;GO:0005634//nucleus	GO:0005515//protein binding	GO:0044237//cellular metabolic process;GO:0009736//cytokinin mediated signaling pathway	gi|297733851|emb|CBI15098.3|/6.98019e-18/unnamed protein product [Vitis vinifera]
Unigene17068_All	532	6	59	3.61733	32.081	3.14872	Up	4.10182e-11	1.38675e-09	-	-	-	-
Unigene21621_All	2166	165	1617	24.4329	215.953	3.14382	Up	2.9228e-268	2.33973e-265	-	GO:0016887//ATPase activity;GO:0005524//ATP binding	-	gi|224130620|ref|XP_002320886.1|/0/predicted protein [Populus trichocarpa]
Unigene11777_All	630	7	68	3.56374	31.2231	3.13115	Up	1.44071e-12	5.5321e-11	-	-	-	-
Unigene30704_All	571	3	29	1.68513	14.6916	3.12406	Up	5.46318e-06	9.24824e-05	-	GO:0005509//calcium ion binding	-	gi|255536949|ref|XP_002509541.1|/5.13668e-44/Polcalcin Jun o, putative [Ricinus communis]
Unigene1341_All	661	3	29	1.45569	12.6913	3.12406	Up	5.46318e-06	9.24493e-05	-	-	-	-
Unigene30796_All	385	3	29	2.49925	21.7894	3.12406	Up	5.46318e-06	9.25156e-05	-	-	-	-
Unigene19014_All	258	8	77	9.94533	86.3335	3.11783	Up	5.10174e-14	2.16492e-12	-	-	-	gi|359482796|ref|XP_003632841.1|/2.23244e-16/PREDICTED: putative disease resistance protein RGA3-like [Vitis vinifera]
Unigene21754_All	2132	295	2833	44.3796	384.386	3.11459	Up	0	0	GO:0005739//mitochondrion	GO:0008168//methyltransferase activity	GO:0032259//methylation	gi|224140531|ref|XP_002323636.1|/0/predicted protein [Populus trichocarpa]
Unigene20431_All	495	10	96	6.47953	56.1015	3.11408	Up	3.77284e-17	2.00892e-15	GO:0009941//chloroplast envelope	GO:0016705//oxidoreductase activity, acting on paired donors, with incorporation or reduction of molecular oxygen	GO:0006633//fatty acid biosynthetic process;GO:0009266//response to temperature stimulus	gi|23345021|gb|AAN17502.1|/5.14485e-27/omega-3 fatty acid desaturase [Betula pendula]
Unigene1611_All	798	5	48	2.00963	17.3999	3.11408	Up	3.55116e-09	9.73991e-08	-	-	-	-
Unigene30242_All	452	5	48	3.54797	30.7193	3.11408	Up	3.55116e-09	9.74557e-08	-	-	-	-
Unigene9683_All	1251	9	86	2.30746	19.8861	3.10738	Up	1.81818e-15	8.61311e-14	-	-	-	gi|357478161|ref|XP_003609366.1|/1.58213e-101/Blue copper protein [Medicago truncatula]
Unigene17855_All	1331	11	105	2.65072	22.8202	3.10586	Up	1.35826e-18	7.9003e-17	-	-	GO:0006355//regulation of transcription, DNA-dependent	gi|372477836|gb|AEX97112.1|/2.9725e-178/spur-type DELLA protein [Malus x domestica]
CL8398.Contig2_All	1349	6	57	1.42655	12.2228	3.09897	Up	1.22919e-10	3.97906e-09	GO:0009507//chloroplast	GO:0004364//glutathione transferase activity;GO:0004462//lactoylglutathione lyase activity	GO:0009651//response to salt stress;GO:0060416//response to growth hormone stimulus;GO:0006749//glutathione metabolic process;GO:0080148//negative regulation of response to water deprivation;GO:0048527//lateral root development;GO:0046686//response to cadmium ion;GO:0009407//toxin catabolic process;GO:0080167//response to karrikin;GO:0009704//de-etiolation	gi|225424859|ref|XP_002273830.1|/5.08422e-93/PREDICTED: glutathione S-transferase U17 isoform 1 [Vitis vinifera]
Unigene30180_All	395	4	38	3.24797	27.8288	3.09897	Up	1.80837e-07	3.967e-06	-	-	-	gi|224059644|ref|XP_002299949.1|/5.78854e-12/predicted protein [Populus trichocarpa]
Unigene29877_All	237	4	38	5.41328	46.3814	3.09897	Up	1.80837e-07	3.96884e-06	-	-	-	gi|147770925|emb|CAN69703.1|/9.56099e-15/hypothetical protein VITISV_018147 [Vitis vinifera]
CL8054.Contig1_All	2311	1117	10600	155.025	1326.83	3.09741	Up	0	0	-	-	-	gi|183979108|emb|CAP08303.1|/0/DNA-binding protein [Vitis thunbergii]
Unigene18938_All	261	10	94	12.2888	104.183	3.0837	Up	1.12335e-16	5.83033e-15	-	-	-	-
CL2341.Contig2_All	1394	3	28	0.690252	5.81037	3.07343	Up	9.48056e-06	0.000153925	-	GO:0016874//ligase activity	-	gi|255538068|ref|XP_002510099.1|/9.2413e-146/E3 ubiquitin ligase PUB14, putative [Ricinus communis]
Unigene7563_All	536	3	28	1.79517	15.1113	3.07343	Up	9.48056e-06	0.000153872	-	-	-	gi|224097234|ref|XP_002310887.1|/4.33096e-23/predicted protein [Populus trichocarpa]
Unigene7172_All	525	3	28	1.83278	15.4279	3.07343	Up	9.48056e-06	0.000153819	-	-	-	-
CL8346.Contig1_All	902	7	65	2.48909	20.8456	3.06605	Up	7.42668e-12	2.67757e-10	-	-	GO:0080167//response to karrikin	gi|224105147|ref|XP_002313701.1|/2.23814e-29/predicted protein [Populus trichocarpa]
Unigene25408_All	326	4	37	3.93542	32.8316	3.0605	Up	3.12872e-07	6.63238e-06	-	-	-	-
Unigene20154_All	596	4	37	2.1526	17.9582	3.0605	Up	3.12872e-07	6.63834e-06	-	GO:0005524//ATP binding	GO:0006950//response to stress	gi|224098390|ref|XP_002311161.1|/2.21685e-64/predicted protein [Populus trichocarpa]
CL7957.Contig2_All	225	4	37	5.70199	47.5694	3.0605	Up	3.12872e-07	6.63536e-06	-	-	-	-
Unigene9809_All	423	4	37	3.03297	25.3029	3.0605	Up	3.12872e-07	6.64132e-06	-	-	-	-
Unigene18435_All	1682	21	194	4.00444	33.3644	3.05864	Up	9.7318e-33	9.94876e-31	-	GO:0016787//hydrolase activity	-	gi|225436241|ref|XP_002275171.1|/4.41248e-177/PREDICTED: putative disease resistance protein RGA4 [Vitis vinifera]
Unigene13499_All	1070	37	341	11.0909	92.1889	3.05522	Up	2.32662e-56	4.01045e-54	-	-	-	-
Unigene10076_All	1157	10	92	2.77214	23.0018	3.05268	Up	3.3319e-16	1.66701e-14	-	GO:0016210//naringenin-chalcone synthase activity	GO:0009699//phenylpropanoid biosynthetic process;GO:0010584//pollen exine formation	gi|225427892|ref|XP_002276653.1|/9.11584e-133/PREDICTED: chalcone synthase A [Vitis vinifera]
Unigene12025_All	1797	7	64	1.24939	10.3024	3.04369	Up	1.27947e-11	4.51638e-10	GO:0016020//membrane	GO:0015297//antiporter activity;GO:0015238//drug transmembrane transporter activity	GO:0006855//drug transmembrane transport;GO:0031348//negative regulation of defense response	gi|255537135|ref|XP_002509634.1|/0/multidrug resistance pump, putative [Ricinus communis]
Unigene15659_All	572	24	219	13.4575	110.753	3.04087	Up	1.42934e-36	1.61502e-34	-	-	-	gi|255561885|ref|XP_002521951.1|/7.83522e-16/conserved hypothetical protein [Ricinus communis]
Unigene9477_All	1479	18	164	3.90349	32.0763	3.03867	Up	1.00033e-27	8.48213e-26	GO:0005886//plasma membrane	-	-	gi|255582433|ref|XP_002532004.1|/4.66215e-143/Auxin-induced in root cultures protein 12 precursor, putative [Ricinus communis]
CL4926.Contig1_All	1828	10	91	1.75458	14.4004	3.03691	Up	5.72966e-16	2.81594e-14	GO:0016021//integral to membrane;GO:0005886//plasma membrane	GO:0015171//amino acid transmembrane transporter activity	GO:0080167//response to karrikin;GO:0043090//amino acid import	gi|255537003|ref|XP_002509568.1|/0/amino acid transporter, putative [Ricinus communis]
Unigene1372_All	1327	358	3240	86.5289	706.289	3.029	Up	0	0	GO:0005886//plasma membrane	-	-	gi|224137370|ref|XP_002327109.1|/4.68956e-91/predicted protein [Populus trichocarpa]
CL4872.Contig2_All	3559	3	27	0.27036	2.19454	3.02097	Up	1.64049e-05	0.000255458	-	-	-	gi|224122072|ref|XP_002330534.1|/0/predicted protein [Populus trichocarpa]
Unigene22910_All	851	4	36	1.50758	12.2372	3.02097	Up	5.40072e-07	1.1047e-05	-	-	-	gi|301087124|gb|ADK60779.1|/3.67223e-47/SGT1-2-like protein [Arachis diogoi]
CL8213.Contig1_All	1837	14	126	2.44438	19.8413	3.02097	Up	1.66811e-21	1.09881e-19	GO:0009506//plasmodesma	GO:0016760//cellulose synthase (UDP-forming) activity	-	gi|255537950|ref|XP_002510040.1|/0/transferase, transferring glycosyl groups, putative [Ricinus communis]
Unigene16212_All	397	3	27	2.4237	19.6735	3.02097	Up	1.64049e-05	0.000255374	-	-	-	-
Unigene31749_All	661	6	54	2.91138	23.632	3.02097	Up	6.30344e-10	1.88306e-08	-	-	-	-
Unigene3694_All	330	5	45	4.85965	39.4463	3.02097	Up	1.82837e-08	4.5811e-07	-	-	-	-
CL9839.Contig1_All	207	4	36	6.19781	50.3084	3.02097	Up	5.40072e-07	1.10518e-05	-	-	-	gi|53680916|gb|AAU89645.1|/2.94679e-32/resistance protein-like protein, partial [Citrus trifoliata]
CL5385.Contig2_All	1820	16	144	2.81967	22.8875	3.02097	Up	2.2079e-24	1.67651e-22	GO:0005886//plasma membrane	-	GO:0080167//response to karrikin	gi|224105147|ref|XP_002313701.1|/1.01174e-81/predicted protein [Populus trichocarpa]
Unigene12774_All	1322	541	4867	131.255	1064.97	3.02037	Up	0	0	-	GO:0005515//protein binding	GO:0010200//response to chitin;GO:0045893//positive regulation of transcription, DNA-dependent;GO:0050832//defense response to fungus	gi|224057956|ref|XP_002299408.1|/6.15698e-51/AP2/ERF domain-containing transcription factor [Populus trichocarpa]
Unigene21565_All	1765	158	1418	28.7119	232.402	3.0169	Up	2.8038e-226	1.83921e-223	GO:0008076//voltage-gated potassium channel complex	GO:0005249//voltage-gated potassium channel activity	GO:0051260//protein homooligomerization;GO:0006813//potassium ion transport	gi|359474193|ref|XP_003631414.1|/0/PREDICTED: BTB/POZ domain-containing protein At5g41330-like [Vitis vinifera]
Unigene18986_All	781	27	242	11.0882	89.6339	3.01502	Up	6.19268e-40	7.48031e-38	GO:0009506//plasmodesma	GO:0016759//cellulose synthase activity	-	gi|225458916|ref|XP_002285486.1|/6.16977e-67/PREDICTED: probable xyloglucan glycosyltransferase 12 [Vitis vinifera]
CL9665.Contig1_All	1076	11	98	3.27891	26.3464	3.00632	Up	6.06082e-17	3.19835e-15	-	-	-	gi|225442979|ref|XP_002268235.1|/3.23388e-20/PREDICTED: uncharacterized protein LOC100261053 [Vitis vinifera]
CL6713.Contig2_All	2660	11	98	1.32636	10.6574	3.00632	Up	6.06082e-17	3.20193e-15	-	GO:0003824//catalytic activity	GO:0007165//signal transduction	gi|224133186|ref|XP_002327981.1|/1.46088e-119/predicted protein [Populus trichocarpa]
Unigene22834_All	665	29	258	13.987	112.229	3.00429	Up	2.47652e-42	3.12743e-40	-	-	-	gi|224088812|ref|XP_002308550.1|/2.27057e-58/predicted protein [Populus trichocarpa]
Unigene30422_All	341	8	71	7.52462	60.2299	3.00079	Up	1.33243e-12	5.13721e-11	GO:0044464//cell part	-	-	gi|359495704|ref|XP_003635066.1|/1.16307e-12/PREDICTED: protein MOTHER of FT and TF 1 [Vitis vinifera]
Unigene16259_All	541	5	44	2.9643	23.5268	2.98855	Up	3.14504e-08	7.70837e-07	-	-	-	gi|225436241|ref|XP_002275171.1|/9.02453e-16/PREDICTED: putative disease resistance protein RGA4 [Vitis vinifera]
Unigene24395_All	401	5	44	3.99921	31.7407	2.98855	Up	3.14504e-08	7.71237e-07	-	-	-	-
CL4226.Contig1_All	687	52	457	24.277	192.428	2.98665	Up	2.2871e-73	5.26926e-71	-	GO:0004190//aspartic-type endopeptidase activity	GO:0006508//proteolysis	gi|225432542|ref|XP_002277699.1|/2.80812e-46/PREDICTED: basic 7S globulin-like [Vitis vinifera]
Unigene24016_All	260	14	123	17.2704	136.848	2.9862	Up	8.39298e-21	5.35676e-19	-	-	-	gi|297742679|emb|CBI35132.3|/3.31747e-20/unnamed protein product [Vitis vinifera]
Unigene19854_All	886	4	35	1.44802	11.4273	2.98033	Up	9.30026e-07	1.82413e-05	GO:0005634//nucleus	GO:0003700//sequence-specific DNA binding transcription factor activity;GO:0003677//DNA binding	GO:0006355//regulation of transcription, DNA-dependent	gi|255563026|ref|XP_002522517.1|/2.72632e-56/Ethylene-responsive transcription factor, putative [Ricinus communis]
CL6023.Contig3_All	1098	4	35	1.16844	9.22091	2.98033	Up	9.30026e-07	1.82338e-05	GO:0005634//nucleus	GO:0003700//sequence-specific DNA binding transcription factor activity	GO:0009567//double fertilization forming a zygote and endosperm	gi|356505443|ref|XP_003521500.1|/1.7393e-45/PREDICTED: nuclear transcription factor Y subunit A-10 isoform 1 [Glycine max]
Unigene19751_All	1214	4	35	1.05679	8.33984	2.98033	Up	9.30026e-07	1.82489e-05	GO:0016021//integral to membrane;GO:0005770//late endosome;GO:0005794//Golgi apparatus	GO:0010486//manganese:hydrogen antiporter activity	GO:0030026//cellular manganese ion homeostasis;GO:0046688//response to copper ion;GO:0071421//manganese ion transmembrane transport;GO:0010042//response to manganese ion	gi|356568951|ref|XP_003552671.1|/2.44121e-59/PREDICTED: metal tolerance protein 5-like [Glycine max]
Unigene8438_All	538	8	70	4.76932	37.6378	2.98033	Up	2.28494e-12	8.61275e-11	GO:0005634//nucleus	GO:0046872//metal ion binding	GO:0000769//syncytium formation by mitosis without cytokinesis;GO:0006355//regulation of transcription, DNA-dependent;GO:0009960//endosperm development;GO:0046686//response to cadmium ion	gi|224141495|ref|XP_002324107.1|/2.36601e-11/predicted protein [Populus trichocarpa]
Unigene12565_All	1790	826	7224	148.005	1167.44	2.97963	Up	0	0	-	GO:0005515//protein binding	GO:0009816//defense response to bacterium, incompatible interaction;GO:0009751//response to salicylic acid stimulus;GO:0006979//response to oxidative stress	gi|225448363|ref|XP_002268520.1|/0/PREDICTED: nematode resistance protein-like HSPRO2 isoform 1 [Vitis vinifera]
Unigene11520_All	1054	11	96	3.34735	26.3475	2.97657	Up	1.77887e-16	9.11235e-15	-	-	-	-
Unigene1533_All	529	7	61	4.24416	33.3566	2.97442	Up	6.48596e-11	2.16031e-09	-	-	-	-
CL10023.Contig2_All	949	16	139	5.40758	42.3698	2.96998	Up	3.2485e-23	2.33526e-21	-	-	-	gi|255558785|ref|XP_002520416.1|/2.6398e-52/leucine-rich repeat containing protein, putative [Ricinus communis]
Unigene32145_All	411	3	26	2.34115	18.2995	2.96652	Up	2.82998e-05	0.000414578	-	-	-	-
Unigene15915_All	506	3	26	1.9016	14.8638	2.96652	Up	2.82998e-05	0.000414707	-	-	-	-
Unigene19385_All	2137	24	208	3.6021	28.1557	2.96652	Up	5.29214e-34	5.54208e-32	GO:0009570//chloroplast stroma;GO:0009535//chloroplast thylakoid membrane	GO:0003834//beta-carotene 15,15'-monooxygenase activity;GO:0045549//9-cis-epoxycarotenoid dioxygenase activity	GO:0042538//hyperosmotic salinity response;GO:0009414//response to water deprivation;GO:0055114//oxidation-reduction process	gi|355398706|gb|AER70359.1|/0/putative 9-cis-epoxycarotenoid dioxygenase 3 [Citrus sinensis]
Unigene22833_All	237	3	26	4.05996	31.7346	2.96652	Up	2.82998e-05	0.000414835	-	-	-	gi|22329109|ref|NP_195031.2|/9.61353e-07/calmodulin-binding protein [Arabidopsis thaliana]
Unigene19169_All	1127	3	26	0.853781	6.67356	2.96652	Up	2.82998e-05	0.000414964	GO:0016021//integral to membrane	-	GO:0055085//transmembrane transport	gi|224121128|ref|XP_002318504.1|/3.81976e-120/predicted protein [Populus trichocarpa]
CL128.Contig2_All	1263	6	52	1.52369	11.9099	2.96652	Up	1.85903e-09	5.27973e-08	GO:0005829//cytosol	GO:0004301//epoxide hydrolase activity;GO:0016740//transferase activity	GO:0008152//metabolic process	gi|225453498|ref|XP_002275186.1|/7.20843e-86/PREDICTED: epoxide hydrolase 2 [Vitis vinifera]
Unigene11412_All	523	8	69	4.90611	38.1641	2.95957	Up	3.91308e-12	1.44161e-10	-	-	-	-
Unigene29081_All	2256	148	1274	21.0413	163.357	2.95674	Up	1.84257e-199	1.07438e-196	GO:0009505//plant-type cell wall;GO:0005773//vacuole;GO:0009506//plasmodesma;GO:0005886//plasma membrane;GO:0005829//cytosol;GO:0048046//apoplast;GO:0005739//mitochondrion	GO:0050660//flavin adenine dinucleotide binding;GO:0008762//UDP-N-acetylmuramate dehydrogenase activity;GO:0009055//electron carrier activity;GO:0050468	GO:0006979//response to oxidative stress;GO:0055114//oxidation-reduction process	gi|255564321|ref|XP_002523157.1|/0/Reticuline oxidase precursor, putative [Ricinus communis]
CL8742.Contig2_All	405	14	120	11.0872	85.7106	2.95058	Up	4.19282e-20	2.60562e-18	-	-	-	gi|359487182|ref|XP_003633528.1|/2.55747e-28/PREDICTED: putative disease resistance protein At3g14460-like [Vitis vinifera]
CL954.Contig1_All	2322	35	300	4.83454	37.3738	2.95058	Up	3.93246e-48	5.57748e-46	-	-	-	gi|147852435|emb|CAN78523.1|/1.2463e-127/hypothetical protein VITISV_023432 [Vitis vinifera]
CL7889.Contig1_All	1399	6	51	1.37557	10.5453	2.9385	Up	3.1841e-09	8.78931e-08	-	GO:0005215//transporter activity	GO:0006810//transport	gi|224066923|ref|XP_002302281.1|/1.18968e-100/predicted protein [Populus trichocarpa]
Unigene14917_All	1257	942	7936	240.361	1826.31	2.92566	Up	0	0	-	-	-	gi|255548804|ref|XP_002515458.1|/4.12232e-33/conserved hypothetical protein [Ricinus communis]
Unigene1532_All	404	22	185	17.4659	132.464	2.92299	Up	5.6287e-30	5.11238e-28	-	-	-	gi|359487188|ref|XP_003633529.1|/5.15313e-29/PREDICTED: putative disease resistance RPP13-like protein 1-like, partial [Vitis vinifera]
Unigene15598_All	1009	8	67	2.54301	19.2084	2.91713	Up	1.14282e-11	4.06749e-10	-	GO:0046872//metal ion binding	-	gi|225441963|ref|XP_002263215.1|/8.1237e-71/PREDICTED: RING-H2 finger protein ATL60-like [Vitis vinifera]
Unigene25335_All	258	8	67	9.94533	75.1213	2.91713	Up	1.14282e-11	4.07056e-10	-	GO:0016787//hydrolase activity	-	gi|356506512|ref|XP_003522025.1|/9.99777e-25/PREDICTED: putative disease resistance protein At3g14460-like [Glycine max]
Unigene18922_All	1428	119	996	26.7281	201.762	2.91623	Up	3.49928e-154	1.58914e-151	-	-	-	gi|359473345|ref|XP_002269461.2|/3.90358e-131/PREDICTED: dof zinc finger protein DOF5.2-like [Vitis vinifera]
Unigene15371_All	1152	11	92	3.06259	23.1017	2.91517	Up	1.51368e-15	7.24329e-14	-	-	-	gi|255537351|ref|XP_002509742.1|/4.61249e-52/conserved hypothetical protein [Ricinus communis]
Unigene10290_All	481	3	25	2.00044	15.035	2.90994	Up	4.86606e-05	0.000673181	-	-	-	-
Unigene25311_All	241	3	25	3.99258	30.0076	2.90994	Up	4.86606e-05	0.000672984	-	-	-	gi|284026888|gb|ADB66335.1|/6.39829e-19/CC-NBS-LRR protein [Quercus suber]
CL927.Contig1_All	1178	3	25	0.816817	6.13907	2.90994	Up	4.86606e-05	0.00067259	-	GO:0016491//oxidoreductase activity	-	gi|224088424|ref|XP_002308449.1|/1.74201e-62/predicted protein [Populus trichocarpa]
Unigene30613_All	257	3	25	3.74401	28.1394	2.90994	Up	4.86606e-05	0.000673378	-	-	-	-
Unigene10386_All	287	3	25	3.35265	25.198	2.90994	Up	4.86606e-05	0.000672787	-	-	-	-
Unigene423_All	397	10	83	8.07902	60.4778	2.90415	Up	4.2154e-14	1.80338e-12	-	-	-	gi|359487172|ref|XP_002264364.2|/1.56324e-25/PREDICTED: putative disease resistance RPP13-like protein 1-like [Vitis vinifera]
Unigene15143_All	2829	348	2881	39.4544	294.59	2.90045	Up	0	0	GO:0005829//cytosol;GO:0005634//nucleus;GO:0005886//plasma membrane	-	-	gi|255555465|ref|XP_002518769.1|/0/Protein CYPRO4, putative [Ricinus communis]
Unigene21266_All	1184	187	1543	50.6569	376.984	2.89567	Up	3.80032e-236	2.63955e-233	GO:0016021//integral to membrane;GO:0009506//plasmodesma;GO:0005794//Golgi apparatus;GO:0005886//plasma membrane	-	GO:0007568//aging	gi|255574603|ref|XP_002528212.1|/3.47131e-127/conserved hypothetical protein [Ricinus communis]
CL6639.Contig1_All	1657	4	33	0.774259	5.76102	2.89544	Up	2.73682e-06	4.93171e-05	GO:0016020//membrane;GO:0005739//mitochondrion;GO:0009507//chloroplast	-	-	gi|224058445|ref|XP_002299513.1|/2.90525e-80/predicted protein [Populus trichocarpa]
Unigene23470_All	702	9	74	4.11201	30.4932	2.89057	Up	1.17935e-12	4.56563e-11	-	-	-	-
Unigene4460_All	801	42	345	16.8177	124.593	2.88918	Up	5.47338e-54	8.82279e-52	GO:0016021//integral to membrane	-	GO:0001666//response to hypoxia	gi|70609694|gb|AAZ05072.1|/3.20905e-50/hypoxia-responsive family protein [Citrus sinensis]
CL2832.Contig3_All	2496	5	41	0.642502	4.75168	2.88667	Up	1.58057e-07	3.49651e-06	-	-	-	gi|296083266|emb|CBI22902.3|/0/unnamed protein product [Vitis vinifera]
CL2307.Contig2_All	681	6	49	2.82588	20.8141	2.88079	Up	9.28846e-09	2.42775e-07	GO:0005634//nucleus	GO:0003677//DNA binding	GO:0001666//response to hypoxia;GO:0009753//response to jasmonic acid stimulus;GO:0009744//response to sucrose stimulus;GO:0009620//response to fungus;GO:0009416//response to light stimulus;GO:0006355//regulation of transcription, DNA-dependent;GO:0009611//response to wounding;GO:0009751//response to salicylic acid stimulus;GO:0008361//regulation of cell size	gi|148615629|gb|ABQ96643.1|/6.65045e-85/NAC domain protein [Citrus sinensis]
Unigene18669_All	986	390	3179	126.863	932.657	2.87807	Up	0	0	-	GO:0008289//lipid binding	GO:0006869//lipid transport	gi|334186552|ref|NP_001154236.2|/1.10579e-56/bifunctional inhibitor/lipid-transfer protein/seed storage 2S albumin-like protein [Arabidopsis thaliana]
Unigene15106_All	427	7	57	5.25798	38.6149	2.87658	Up	5.52616e-10	1.66137e-08	GO:0009574//preprophase band;GO:0005819//spindle;GO:0009524//phragmoplast	GO:0008017//microtubule binding;GO:0051015//actin filament binding	GO:0009556//microsporogenesis	gi|224130110|ref|XP_002328656.1|/1.37081e-13/predicted protein [Populus trichocarpa]
Unigene10312_All	988	16	129	5.19412	37.7695	2.86227	Up	6.65762e-21	4.28976e-19	-	-	-	-
Unigene15274_All	650	19	153	9.37539	68.0905	2.8605	Up	1.60206e-24	1.22833e-22	-	-	-	-
Unigene17725_All	1800	9	72	1.60368	11.5709	2.85104	Up	3.40924e-12	1.26289e-10	GO:0005622//intracellular	GO:0009055//electron carrier activity;GO:0015035//protein disulfide oxidoreductase activity	GO:0035556//intracellular signal transduction;GO:0045454//cell redox homeostasis	gi|255555547|ref|XP_002518810.1|/0/electron transporter, putative [Ricinus communis]
Unigene11159_All	327	4	32	3.92339	28.3081	2.85104	Up	4.67556e-06	8.05055e-05	-	-	-	-
CL5293.Contig2_All	642	4	32	1.99836	14.4186	2.85104	Up	4.67556e-06	8.05643e-05	-	-	-	gi|225450315|ref|XP_002268178.1|/2.38334e-41/PREDICTED: homeobox-leucine zipper protein HAT14-like [Vitis vinifera]
Unigene28503_All	850	14	112	5.28273	38.116	2.85104	Up	2.94522e-18	1.67594e-16	-	-	-	-
Unigene20400_All	208	5	40	7.71002	55.6295	2.85104	Up	2.69514e-07	5.75719e-06	-	-	-	gi|225465831|ref|XP_002264750.1|/4.26182e-15/PREDICTED: putative disease resistance RPP13-like protein 1-like [Vitis vinifera]
Unigene7402_All	312	5	40	5.14001	37.0863	2.85104	Up	2.69514e-07	5.75979e-06	-	-	-	-
CL4943.Contig6_All	1258	4	32	1.01983	7.3583	2.85104	Up	4.67556e-06	8.05349e-05	GO:0005829//cytosol;GO:0005634//nucleus;GO:0005886//plasma membrane	GO:0043169//cation binding;GO:0016161//beta-amylase activity;GO:0004674//protein serine/threonine kinase activity;GO:0033612//receptor serine/threonine kinase binding;GO:0043621//protein self-association;GO:0005524//ATP binding	GO:0006468//protein phosphorylation;GO:0009414//response to water deprivation;GO:0010075//regulation of meristem growth;GO:0048229//gametophyte development;GO:0005983//starch catabolic process;GO:0007169//transmembrane receptor protein tyrosine kinase signaling pathway;GO:0009934//regulation of meristem structural organization;GO:0010480//microsporocyte differentiation	gi|255554312|ref|XP_002518196.1|/4.88953e-135/Beta-amylase, putative [Ricinus communis]
CL7438.Contig1_All	2009	10	80	1.5965	11.5191	2.85104	Up	2.0724e-13	8.47441e-12	-	GO:0003677//DNA binding;GO:0008270//zinc ion binding	GO:0006355//regulation of transcription, DNA-dependent	gi|225452849|ref|XP_002283706.1|/0/PREDICTED: dof zinc finger protein DOF5.2-like [Vitis vinifera]
CL3061.Contig2_All	1098	17	135	4.96587	35.5664	2.84039	Up	1.18716e-21	7.87494e-20	-	-	-	gi|255544798|ref|XP_002513460.1|/2.51617e-52/conserved hypothetical protein [Ricinus communis]
Unigene19321_All	1439	156	1237	34.7706	248.666	2.83827	Up	7.9345e-186	4.11809e-183	GO:0043231//intracellular membrane-bounded organelle	-	GO:0009987//cellular process;GO:0010033//response to organic substance	gi|341604895|gb|AEK82608.1|/6.61119e-70/ethylene-responsive element binding protein 1 [Hevea brasiliensis]
Unigene30335_All	695	11	87	5.07641	36.2112	2.83455	Up	2.14612e-14	9.394e-13	-	-	-	-
Unigene19262_All	1478	17	134	3.68913	26.2264	2.82967	Up	2.00928e-21	1.3162e-19	-	-	-	gi|118483552|gb|ABK93674.1|/6.06155e-34/unknown [Populus trichocarpa]
Unigene19529_All	1108	7	55	2.02632	14.3592	2.82505	Up	1.59662e-09	4.59526e-08	-	-	-	gi|224134897|ref|XP_002321932.1|/6.16261e-99/predicted protein [Populus trichocarpa]
Unigene25153_All	524	7	55	4.28465	30.3626	2.82505	Up	1.59662e-09	4.59807e-08	-	-	-	-
Unigene26489_All	998	815	6385	261.924	1850.71	2.82086	Up	0	0	GO:0009507//chloroplast	-	-	gi|625153|gb|AAA99962.1|/1.05067e-38/cold stress protein, partial [Citrus trifoliata]
Unigene24113_All	1113	39	305	11.2388	79.2707	2.81831	Up	9.85722e-47	1.35336e-44	-	-	-	gi|225451567|ref|XP_002274922.1|/1.20911e-118/PREDICTED: GEM-like protein 5-like [Vitis vinifera]
CL4943.Contig5_All	4932	1017	7953	66.1374	466.462	2.81822	Up	0	0	GO:0005829//cytosol;GO:0005634//nucleus;GO:0005886//plasma membrane	GO:0043169//cation binding;GO:0016161//beta-amylase activity;GO:0004674//protein serine/threonine kinase activity;GO:0033612//receptor serine/threonine kinase binding;GO:0043621//protein self-association;GO:0005524//ATP binding	GO:0006468//protein phosphorylation;GO:0009414//response to water deprivation;GO:0010075//regulation of meristem growth;GO:0048229//gametophyte development;GO:0005983//starch catabolic process;GO:0007169//transmembrane receptor protein tyrosine kinase signaling pathway;GO:0009934//regulation of meristem structural organization;GO:0010480//microsporocyte differentiation	gi|255554312|ref|XP_002518196.1|/0/Beta-amylase, putative [Ricinus communis]
CL4413.Contig1_All	2001	10	78	1.60288	11.276	2.81452	Up	5.95354e-13	2.3629e-11	-	-	-	gi|255544972|ref|XP_002513547.1|/3.89996e-74/conserved hypothetical protein [Ricinus communis]
Unigene22656_All	607	5	39	2.64198	18.5859	2.81452	Up	4.58452e-07	9.43061e-06	GO:0043231//intracellular membrane-bounded organelle;GO:0005737//cytoplasm	-	GO:0050896//response to stimulus;GO:0006396//RNA processing;GO:0035194//posttranscriptional gene silencing by RNA	gi|224122146|ref|XP_002330552.1|/2.82335e-46/hypothetical protein POPTRDRAFT_270173 [Populus trichocarpa]
Unigene15437_All	1300	30	233	7.40162	51.8467	2.80834	Up	6.26056e-36	6.90856e-34	-	-	GO:0006792//regulation of sulfur utilization;GO:0010438//cellular response to sulfur starvation	gi|118489433|gb|ABK96519.1|/2.82735e-125/unknown [Populus trichocarpa x Populus deltoides]
Unigene10231_All	371	4	31	3.45808	24.1711	2.80524	Up	7.96422e-06	0.000131429	-	-	-	-
Unigene18006_All	762	4	31	1.68366	11.7683	2.80524	Up	7.96422e-06	0.000131475	-	-	-	-
Unigene22342_All	1683	332	2560	63.2707	440.011	2.79793	Up	0	0	-	-	GO:0009628//response to abiotic stimulus;GO:0006950//response to stress;GO:0042221//response to chemical stimulus	gi|224122360|ref|XP_002318815.1|/1.11233e-95/predicted protein [Populus trichocarpa]
Unigene24479_All	1737	9	69	1.66185	11.491	2.78964	Up	1.65764e-11	5.7907e-10	GO:0016020//membrane;GO:0009536//plastid	GO:0008270//zinc ion binding	-	gi|224139610|ref|XP_002323191.1|/1.59178e-36/predicted protein [Populus trichocarpa]
CL2617.Contig1_All	1266	48	368	12.1606	84.0857	2.78964	Up	1.75758e-55	2.96466e-53	GO:0009506//plasmodesma;GO:0005886//plasma membrane	GO:0046872//metal ion binding;GO:0005515//protein binding	GO:0030001//metal ion transport;GO:0010286//heat acclimation	gi|224080626|ref|XP_002306185.1|/2.76771e-61/predicted protein [Populus trichocarpa]
Unigene4923_All	1159	31	237	8.57881	59.1525	2.78559	Up	3.18302e-36	3.52897e-34	GO:0005840//ribosome	GO:0003735//structural constituent of ribosome	GO:0006412//translation	gi|225452847|ref|XP_002283702.1|/1.21189e-84/PREDICTED: uncharacterized protein LOC100259485 [Vitis vinifera]
Unigene8060_All	968	48	365	15.9043	109.075	2.77783	Up	8.38172e-55	1.37933e-52	-	-	-	gi|255543933|ref|XP_002513029.1|/1.04939e-19/protein with unknown function [Ricinus communis]
CL8742.Contig3_All	235	5	38	6.82419	46.7761	2.77704	Up	7.77868e-07	1.55016e-05	-	GO:0016787//hydrolase activity	-	gi|359487182|ref|XP_003633528.1|/1.21431e-17/PREDICTED: putative disease resistance protein At3g14460-like [Vitis vinifera]
Unigene7751_All	461	5	38	3.47871	23.8446	2.77704	Up	7.77868e-07	1.55081e-05	-	-	-	-
CL6966.Contig2_All	908	5	38	1.76617	12.1061	2.77704	Up	7.77868e-07	1.55147e-05	GO:0005829//cytosol;GO:0005739//mitochondrion	GO:0008168//methyltransferase activity	GO:0046686//response to cadmium ion;GO:0032259//methylation	gi|224090001|ref|XP_002308901.1|/1.97627e-118/predicted protein [Populus trichocarpa]
CL3238.Contig1_All	1635	308	2335	60.4202	413.121	2.77346	Up	0	0	-	GO:0005515//protein binding;GO:0004674//protein serine/threonine kinase activity;GO:0000166//nucleotide binding	GO:0009409//response to cold;GO:0016310//phosphorylation	gi|297800784|ref|XP_002868276.1|/1.64036e-144/cbl-interacting protein kinase 4 [Arabidopsis lyrata subsp. lyrata]
Unigene1306_All	886	27	203	9.77415	66.2782	2.76149	Up	5.7514e-31	5.43277e-29	-	-	-	gi|224099449|ref|XP_002311488.1|/6.89292e-60/predicted protein [Populus trichocarpa]
Unigene9148_All	560	4	30	2.29098	15.4968	2.75793	Up	1.3524e-05	0.000213339	-	-	-	-
Unigene25310_All	425	54	402	40.7525	273.618	2.74721	Up	1.64406e-59	2.98649e-57	-	-	-	gi|296085123|emb|CBI28618.3|/2.10507e-30/unnamed protein product [Vitis vinifera]
Unigene13234_All	1080	104	772	30.8858	206.777	2.74306	Up	1.43037e-112	5.04153e-110	-	-	-	gi|224108484|ref|XP_002314864.1|/5.66663e-57/predicted protein [Populus trichocarpa]
Unigene20751_All	452	5	37	3.54797	23.6794	2.73857	Up	1.31633e-06	2.50283e-05	-	-	-	-
Unigene30114_All	666	18	133	8.66857	57.7678	2.7364	Up	1.37363e-20	8.6966e-19	-	-	-	gi|225445382|ref|XP_002284952.1|/3.21425e-44/PREDICTED: DELLA protein SLR1-like [Vitis vinifera]
Unigene8356_All	849	9	66	3.40004	22.4877	2.72551	Up	7.94868e-11	2.62162e-09	-	GO:0005488//binding	-	gi|255568657|ref|XP_002525302.1|/1.52506e-85/conserved hypothetical protein [Ricinus communis]
Unigene1309_All	482	7	51	4.65801	30.6077	2.71611	Up	1.30275e-08	3.3367e-07	-	-	-	-
Unigene3651_All	396	4	29	3.23977	21.1841	2.70902	Up	2.28896e-05	0.000340604	-	-	-	-
Unigene31565_All	272	4	29	4.71672	30.8416	2.70902	Up	2.28896e-05	0.000340496	-	-	-	-
CL7861.Contig1_All	759	4	29	1.69031	11.0526	2.70902	Up	2.28896e-05	0.000340711	-	-	-	gi|343887286|dbj|BAK61832.1|/8.03493e-16/heat shock protein [Citrus unshiu]
Unigene260_All	498	4	29	2.5762	16.8452	2.70902	Up	2.28896e-05	0.000340389	-	-	-	gi|224142947|ref|XP_002324791.1|/6.15039e-07/predicted protein [Populus trichocarpa]
Unigene11800_All	1118	78	562	22.377	145.413	2.70007	Up	4.73088e-81	1.20129e-78	-	GO:0005488//binding	GO:0050896//response to stimulus;GO:0006355//regulation of transcription, DNA-dependent	gi|224112801|ref|XP_002332694.1|/2.33244e-53/AP2/ERF domain-containing transcription factor [Populus trichocarpa]
Unigene4532_All	407	5	36	3.94026	25.5868	2.69904	Up	2.22136e-06	4.06174e-05	-	-	-	-
Unigene20318_All	1562	5	36	1.02669	6.66699	2.69904	Up	2.22136e-06	4.06332e-05	GO:0005773//vacuole	GO:0003824//catalytic activity	GO:0008152//metabolic process	gi|224144928|ref|XP_002325465.1|/2.09396e-133/predicted protein [Populus trichocarpa]
CL6840.Contig1_All	1269	6	43	1.51649	9.80201	2.69234	Up	2.19264e-07	4.73951e-06	GO:0005773//vacuole;GO:0005886//plasma membrane	-	-	gi|224089561|ref|XP_002308757.1|/2.12142e-69/predicted protein [Populus trichocarpa]
Unigene4392_All	1706	270	1930	50.7614	327.255	2.68861	Up	9.56274e-273	7.92365e-270	-	-	-	gi|225460662|ref|XP_002267096.1|/5.00381e-152/PREDICTED: uncharacterized protein LOC100257198 isoform 1 [Vitis vinifera]
CL5163.Contig1_All	894	8	57	2.87013	18.4436	2.68393	Up	2.20822e-09	6.23024e-08	-	-	-	gi|359497222|ref|XP_003635456.1|/8.63284e-34/PREDICTED: protein IQ-DOMAIN 14-like [Vitis vinifera]
Unigene30445_All	584	9	64	4.94286	31.7012	2.68112	Up	2.24168e-10	7.02552e-09	-	-	-	-
Unigene28463_All	3159	129	916	13.0975	83.8791	2.67902	Up	6.37648e-130	2.48894e-127	GO:0005789//endoplasmic reticulum membrane	GO:0000156//two-component response regulator activity;GO:0051740//ethylene binding;GO:0005524//ATP binding;GO:0000155//two-component sensor activity	GO:0035556//intracellular signal transduction;GO:0018106//peptidyl-histidine phosphorylation;GO:0006355//regulation of transcription, DNA-dependent;GO:0023014;GO:0009873//ethylene mediated signaling pathway	gi|283520944|gb|ADB25214.1|/0/ethylene response 2 [Citrus sinensis]
Unigene1495_All	1385	23	163	5.32632	34.0444	2.67621	Up	2.2958e-24	1.74046e-22	-	GO:0032440//2-alkenal reductase [NAD(P)] activity;GO:0005524//ATP binding	GO:0006950//response to stress;GO:0055114//oxidation-reduction process	gi|356572327|ref|XP_003554320.1|/2.15604e-70/PREDICTED: heat shock cognate 70 kDa protein-like [Glycine max]
CL5092.Contig1_All	925	15	106	5.20114	33.1491	2.67207	Up	2.68176e-16	1.34888e-14	-	GO:0016787//hydrolase activity	GO:0009970//cellular response to sulfate starvation	gi|356539961|ref|XP_003538461.1|/3.63898e-83/PREDICTED: uncharacterized protein LOC100795655 [Glycine max]
Unigene25721_All	603	4	28	2.12761	13.4323	2.6584	Up	3.86066e-05	0.000543322	-	-	-	gi|357465205|ref|XP_003602884.1|/4.81407e-06/Serpin [Medicago truncatula]
Unigene15023_All	783	4	28	1.6385	10.3444	2.6584	Up	3.86066e-05	0.000543808	-	GO:0004869//cysteine-type endopeptidase inhibitor activity;GO:0050897//cobalt ion binding	GO:0010466//negative regulation of peptidase activity;GO:0009628//response to abiotic stimulus	gi|255647357|gb|ACU24145.1|/8.19159e-35/unknown [Glycine max]
Unigene29574_All	255	9	63	11.3201	71.4675	2.6584	Up	3.7547e-10	1.1478e-08	-	-	-	-
CL9161.Contig1_All	730	6	42	2.63619	16.6431	2.6584	Up	3.68326e-07	7.72128e-06	-	GO:0009055//electron carrier activity;GO:0015035//protein disulfide oxidoreductase activity;GO:0003756//protein disulfide isomerase activity	GO:0045454//cell redox homeostasis;GO:0006662//glycerol ether metabolic process	gi|255558440|ref|XP_002520245.1|/2.29264e-50/thioredoxin m(mitochondrial)-type, putative [Ricinus communis]
Unigene23248_All	284	7	49	7.90549	49.9098	2.6584	Up	3.67522e-08	8.92445e-07	-	-	-	-
Unigene31073_All	287	4	28	4.4702	28.2218	2.6584	Up	3.86066e-05	0.000543646	-	-	-	-
Unigene25980_All	909	4	28	1.41138	8.9105	2.6584	Up	3.86066e-05	0.000543484	GO:0005829//cytosol;GO:0005773//vacuole	GO:0004177//aminopeptidase activity	GO:0006508//proteolysis	gi|255541720|ref|XP_002511924.1|/4.2214e-52/Proline iminopeptidase, putative [Ricinus communis]
Unigene26308_All	1373	14	98	3.27044	20.6473	2.6584	Up	4.31772e-15	1.97794e-13	GO:0016020//membrane	GO:0004674//protein serine/threonine kinase activity;GO:0000166//nucleotide binding	GO:0006468//protein phosphorylation	gi|225445082|ref|XP_002280395.1|/9.45188e-111/PREDICTED: receptor-like protein kinase HSL1-like [Vitis vinifera]
Unigene3901_All	853	7	49	2.63207	16.6171	2.6584	Up	3.67522e-08	8.91987e-07	-	-	-	gi|224136822|ref|XP_002322424.1|/2.03224e-37/predicted protein [Populus trichocarpa]
Unigene14857_All	1100	4	28	1.16632	7.36332	2.6584	Up	3.86066e-05	0.00054316	GO:0016023//cytoplasmic membrane-bounded vesicle;GO:0005618//cell wall;GO:0005634//nucleus;GO:0048046//apoplast	GO:0045735//nutrient reservoir activity;GO:0004872//receptor activity;GO:0030145//manganese ion binding;GO:0004784//superoxide dismutase activity	GO:0009409//response to cold;GO:0055114//oxidation-reduction process	gi|255540843|ref|XP_002511486.1|/8.00091e-91/Rhicadhesin receptor precursor, putative [Ricinus communis]
CL2108.Contig1_All	1268	28	195	7.08252	44.486	2.65102	Up	1.3778e-28	1.19841e-26	GO:0009536//plastid	-	GO:0044237//cellular metabolic process	gi|255557895|ref|XP_002519976.1|/3.05622e-76/GTP binding protein, putative [Ricinus communis]
Unigene12551_All	1287	249	1729	62.054	388.62	2.64676	Up	2.10172e-240	1.504e-237	-	-	-	gi|220029661|gb|ACL78788.1|/6.16741e-141/putative ethylene responsive element binding protein 3 [Citrus unshiu]
CL9920.Contig1_All	400	9	62	7.21658	44.8373	2.63531	Up	6.27754e-10	1.87651e-08	-	-	-	-
Unigene407_All	1243	8	55	2.06428	12.7997	2.6324	Up	6.1918e-09	1.6522e-07	-	-	-	gi|255560866|ref|XP_002521446.1|/2.65381e-08/dead box ATP-dependent RNA helicase, putative [Ricinus communis]
Unigene27730_All	883	7	48	2.54265	15.7249	2.62865	Up	6.15216e-08	1.44417e-06	-	-	-	-
Unigene30473_All	795	13	89	5.24475	32.384	2.62634	Up	1.16114e-13	4.82328e-12	-	-	-	-
Unigene13078_All	412	24	164	18.6837	115.148	2.62363	Up	5.17094e-24	3.85211e-22	-	-	-	-
Unigene31462_All	494	6	41	3.89559	24.0085	2.62363	Up	6.17112e-07	1.25306e-05	-	-	-	-
Unigene1285_All	3891	76	518	6.26472	38.5103	2.61992	Up	1.84658e-72	4.21323e-70	-	GO:0005488//binding;GO:0016820//hydrolase activity, acting on acid anhydrides, catalyzing transmembrane movement of substances	-	gi|255581776|ref|XP_002531689.1|/0/cation-transporting atpase plant, putative [Ricinus communis]
Unigene4767_All	995	38	259	12.2492	75.2982	2.61992	Up	5.085e-37	5.81512e-35	GO:0005634//nucleus	-	-	gi|224057866|ref|XP_002299363.1|/1.59826e-71/predicted protein [Populus trichocarpa]
Unigene24045_All	1510	16	109	3.39854	20.8813	2.61923	Up	2.15796e-16	1.09828e-14	GO:0005834//heterotrimeric G-protein complex	GO:0016905//myosin heavy chain kinase activity;GO:0000166//nucleotide binding	-	gi|255556177|ref|XP_002519123.1|/0/F-box and wd40 domain protein, putative [Ricinus communis]
Unigene11474_All	228	5	34	7.0337	43.1372	2.61658	Up	6.26994e-06	0.00010475	-	-	-	-
Unigene18923_All	558	33	224	18.9683	116.124	2.614	Up	3.8285e-32	3.83907e-30	-	GO:0003677//DNA binding;GO:0008270//zinc ion binding	GO:0006355//regulation of transcription, DNA-dependent	gi|225452849|ref|XP_002283706.1|/2.63611e-13/PREDICTED: dof zinc finger protein DOF5.2-like [Vitis vinifera]
CL490.Contig1_All	1651	32	217	6.21658	38.0208	2.61259	Up	3.62172e-31	3.4767e-29	GO:0016020//membrane	GO:0008375//acetylglucosaminyltransferase activity	-	gi|224111638|ref|XP_002315928.1|/1.44757e-156/predicted protein [Populus trichocarpa]
Unigene29631_All	847	4	27	1.5147	9.22122	2.60593	Up	6.48752e-05	0.000869729	-	GO:0004672//protein kinase activity;GO:0000166//nucleotide binding	GO:0009987//cellular process	gi|224115098|ref|XP_002316939.1|/3.13316e-91/predicted protein [Populus trichocarpa]
CL8078.Contig2_All	706	4	27	1.81721	11.0629	2.60593	Up	6.48752e-05	0.000870223	-	-	-	gi|255597883|ref|XP_002536881.1|/1.19393e-71/conserved hypothetical protein [Ricinus communis]
Unigene30515_All	431	4	27	2.97668	18.1215	2.60593	Up	6.48752e-05	0.00087047	-	-	-	-
CL9665.Contig2_All	951	12	81	4.04715	24.6384	2.60593	Up	1.87382e-12	7.13714e-11	-	-	-	gi|255553167|ref|XP_002517626.1|/2.5955e-31/conserved hypothetical protein [Ricinus communis]
CL262.Contig2_All	319	8	54	8.04356	48.9679	2.60593	Up	1.03362e-08	2.6897e-07	-	-	-	gi|356554923|ref|XP_003545790.1|/8.51224e-16/PREDICTED: putative disease resistance RPP13-like protein 1-like [Glycine max]
Unigene25159_All	1026	4	27	1.25044	7.61245	2.60593	Up	6.48752e-05	0.000869976	GO:0009506//plasmodesma;GO:0005634//nucleus	GO:0004651//polynucleotide 5'-phosphatase activity;GO:0003910//DNA ligase (ATP) activity;GO:0005524//ATP binding;GO:0004725//protein tyrosine phosphatase activity;GO:0008138//protein tyrosine/serine/threonine phosphatase activity;GO:0004484//mRNA guanylyltransferase activity	GO:0035335//peptidyl-tyrosine dephosphorylation;GO:0006310//DNA recombination;GO:0006281//DNA repair;GO:0006370//mRNA capping	gi|255573885|ref|XP_002527861.1|/8.68519e-36/mRNA capping enzyme, putative [Ricinus communis]
Unigene18274_All	397	4	27	3.23161	19.6735	2.60593	Up	6.48752e-05	0.000870965	-	-	-	-
Unigene7392_All	340	4	27	3.77338	22.9717	2.60593	Up	6.48752e-05	0.000869482	-	-	-	-
Unigene17812_All	265	4	27	4.84131	29.4731	2.60593	Up	6.48752e-05	0.000870718	-	-	-	-
Unigene14761_All	1502	8	54	1.70832	10.4	2.60593	Up	1.03362e-08	2.68821e-07	-	GO:0016788//hydrolase activity, acting on ester bonds	-	gi|255569329|ref|XP_002525632.1|/1.65602e-71/hydrolase, acting on ester bonds, putative [Ricinus communis]
Unigene8675_All	1442	29	195	6.45033	39.1181	2.60039	Up	5.10294e-28	4.36616e-26	GO:0031225//anchored to membrane	GO:0046872//metal ion binding;GO:0004222//metalloendopeptidase activity	GO:0006508//proteolysis	gi|255558368|ref|XP_002520211.1|/6.50809e-134/Metalloendoproteinase 1 precursor, putative [Ricinus communis]
Unigene19053_All	2479	89	597	11.515	69.6636	2.5969	Up	1.85418e-82	4.86515e-80	GO:0005622//intracellular;GO:0005886//plasma membrane	GO:0004842//ubiquitin-protein ligase activity;GO:0008270//zinc ion binding	-	gi|255537858|ref|XP_002509994.1|/0/protein binding protein, putative [Ricinus communis]
Unigene20471_All	1203	9	60	2.39953	14.4276	2.58801	Up	1.74487e-09	4.98551e-08	GO:0005634//nucleus	GO:0004872//receptor activity	GO:0080040//positive regulation of cellular response to phosphate starvation	gi|225445503|ref|XP_002285199.1|/1.56453e-74/PREDICTED: SPX domain-containing protein 2 isoform 1 [Vitis vinifera]
Unigene25529_All	351	6	40	5.48268	32.9656	2.58801	Up	1.03113e-06	1.99429e-05	-	-	-	-
CL355.Contig2_All	777	6	40	2.47673	14.8918	2.58801	Up	1.03113e-06	1.9951e-05	-	GO:0016168//chlorophyll binding	GO:0009409//response to cold;GO:0009639//response to red or far red light;GO:0080167//response to karrikin	gi|380504946|gb|AFD62760.1|/3.52392e-107/ELIP, partial [Citrus sinensis]
Unigene10139_All	1036	14	93	4.33428	25.9676	2.58285	Up	5.52654e-14	2.33678e-12	-	-	-	-
Unigene25450_All	1854	114	757	19.7217	118.112	2.5823	Up	1.87348e-103	5.85989e-101	-	GO:0004683//calmodulin-dependent protein kinase activity;GO:0005524//ATP binding	GO:0006468//protein phosphorylation;GO:0007165//signal transduction	gi|255548756|ref|XP_002515434.1|/0/CBL-interacting serine/threonine-protein kinase, putative [Ricinus communis]
Unigene23972_All	942	8	53	2.72388	16.2755	2.57896	Up	1.72175e-08	4.33236e-07	GO:0005829//cytosol;GO:0005739//mitochondrion	-	-	gi|296088278|emb|CBI36504.3|/4.06777e-21/unnamed protein product [Vitis vinifera]
Unigene25994_All	756	30	198	12.7277	75.762	2.57351	Up	4.06096e-28	3.48093e-26	GO:0048046//apoplast;GO:0005618//cell wall	GO:0004553//hydrolase activity, hydrolyzing O-glycosyl compounds;GO:0016762//xyloglucan:xyloglucosyl transferase activity	GO:0006073//cellular glucan metabolic process	gi|359484996|ref|XP_002273742.2|/7.33916e-110/PREDICTED: probable xyloglucan endotransglucosylase/hydrolase protein 23-like [Vitis vinifera]
Unigene26232_All	1100	5	33	1.4579	8.6782	2.57351	Up	1.0484e-05	0.00016751	GO:0005829//cytosol;GO:0005739//mitochondrion;GO:0005674//transcription factor TFIIF complex	GO:0003743//translation initiation factor activity;GO:0008026//ATP-dependent helicase activity;GO:0005524//ATP binding	GO:0006413//translational initiation;GO:0006367//transcription initiation from RNA polymerase II promoter	gi|317106673|dbj|BAJ53176.1|/3.3693e-81/JHL18I08.10 [Jatropha curcas]
Unigene3937_All	801	5	33	2.0021	11.9176	2.57351	Up	1.0484e-05	0.000167567	-	-	-	gi|224133384|ref|XP_002321554.1|/2.46851e-34/predicted protein [Populus trichocarpa]
Unigene292_All	284	7	46	7.90549	46.8541	2.56725	Up	1.71162e-07	3.7705e-06	-	-	-	gi|359487253|ref|XP_003633548.1|/2.6576e-17/PREDICTED: putative disease resistance protein At3g14460-like [Vitis vinifera]
CL6451.Contig1_All	1805	7	46	1.24386	7.37206	2.56725	Up	1.71162e-07	3.77226e-06	GO:0005829//cytosol;GO:0005773//vacuole	GO:0004197//cysteine-type endopeptidase activity	GO:0006508//proteolysis;GO:0050790//regulation of catalytic activity	gi|255548165|ref|XP_002515139.1|/6.60977e-161/cathepsin B, putative [Ricinus communis]
Unigene19025_All	1310	11	72	2.69321	15.899	2.56154	Up	5.02872e-11	1.68564e-09	-	GO:0003677//DNA binding;GO:0008270//zinc ion binding	GO:0006355//regulation of transcription, DNA-dependent	gi|255555565|ref|XP_002518819.1|/1.31466e-37/DNA binding protein, putative [Ricinus communis]
CL7629.Contig2_All	721	15	98	6.67275	39.3187	2.55886	Up	1.57636e-14	6.95157e-13	-	-	-	gi|225424333|ref|XP_002284819.1|/4.44669e-13/PREDICTED: protein PLANT CADMIUM RESISTANCE 2 [Vitis vinifera]
Unigene4273_All	268	58	378	69.4132	408.005	2.5553	Up	6.79254e-52	1.0416e-49	-	-	-	-
Unigene12477_All	517	10	65	6.20381	36.369	2.55148	Up	4.90748e-10	1.48863e-08	-	-	-	-
Unigene19096_All	1170	10	65	2.74134	16.0707	2.55148	Up	4.90748e-10	1.48959e-08	GO:0016020//membrane;GO:0009536//plastid	GO:0003849//3-deoxy-7-phosphoheptulonate synthase activity	GO:0033587;GO:0009423//chorismate biosynthetic process;GO:0009073//aromatic amino acid family biosynthetic process	gi|255545782|ref|XP_002513951.1|/2.19731e-41/Phospho-2-dehydro-3-deoxyheptonate aldolase 1, chloroplast precursor, putative [Ricinus communis]
CL4784.Contig1_All	1533	20	129	4.18443	24.342	2.54034	Up	1.46428e-18	8.49606e-17	GO:0005739//mitochondrion	GO:0003824//catalytic activity	GO:0008152//metabolic process	gi|255542530|ref|XP_002512328.1|/1.67753e-127/phosphoglycerate mutase, putative [Ricinus communis]
Unigene27741_All	360	9	58	8.01842	46.6051	2.5391	Up	4.81178e-09	1.29863e-07	-	-	-	-
CL73.Contig1_All	346	202	1296	187.251	1083.52	2.53268	Up	4.61782e-172	2.27187e-169	-	-	-	gi|388510652|gb|AFK43392.1|/6.90976e-58/unknown [Medicago truncatula]
CL3786.Contig3_All	1756	30	192	5.47956	31.629	2.52911	Up	8.24394e-27	6.81894e-25	-	GO:0003824//catalytic activity	-	gi|255581263|ref|XP_002531443.1|/4.85352e-158/serine-threonine protein kinase, plant-type, putative [Ricinus communis]
Unigene18787_All	464	5	32	3.45622	19.9499	2.52911	Up	1.74712e-05	0.000268959	-	-	GO:0010029//regulation of seed germination	gi|356565018|ref|XP_003550742.1|/3.12897e-17/PREDICTED: U-box domain-containing protein 19-like [Glycine max]
Unigene10988_All	426	5	32	3.76452	21.7294	2.52911	Up	1.74712e-05	0.000268872	-	-	-	-
Unigene17811_All	601	13	83	6.93774	39.9495	2.52564	Up	2.42394e-12	9.10037e-11	-	-	-	-
CL73.Contig15_All	1434	295	1877	65.9814	378.637	2.52068	Up	5.13866e-247	3.79217e-244	GO:0005773//vacuole;GO:0005634//nucleus	-	GO:0006464//protein modification process;GO:0006511//ubiquitin-dependent protein catabolic process;GO:0009751//response to salicylic acid stimulus;GO:0007568//aging	gi|356548684|ref|XP_003542730.1|/6.23555e-137/PREDICTED: polyubiquitin 10-like [Glycine max]
Unigene26502_All	455	202	1282	142.393	815.051	2.51701	Up	4.8962e-169	2.35967e-166	-	-	-	gi|357474767|ref|XP_003607669.1|/1.99352e-50/Multidrug resistance protein ABC transporter family [Medicago truncatula]
Unigene21082_All	553	6	38	3.47997	19.8777	2.51401	Up	2.85406e-06	5.09438e-05	-	GO:0035197//siRNA binding	GO:0042742//defense response to bacterium;GO:0051607//defense response to virus	gi|359484080|ref|XP_002274220.2|/4.54522e-55/PREDICTED: protein argonaute 2-like [Vitis vinifera]
Unigene19057_All	766	15	95	6.28075	35.8759	2.51401	Up	7.11606e-14	3.00082e-12	-	-	-	gi|224149524|ref|XP_002336822.1|/6.20892e-48/AP2/ERF domain-containing transcription factor [Populus trichocarpa]
Unigene22019_All	439	6	38	4.38365	25.0396	2.51401	Up	2.85406e-06	5.09245e-05	-	-	-	-
CL8375.Contig1_All	1916	255	1613	42.6868	243.527	2.51222	Up	9.78854e-212	6.16417e-209	GO:0005634//nucleus;GO:0005829//cytosol	GO:0030170//pyridoxal phosphate binding;GO:0004351//glutamate decarboxylase activity;GO:0016706//oxidoreductase activity, acting on paired donors, with incorporation or reduction of molecular oxygen, 2-oxoglutarate as one donor, and incorporation of one atom each of oxygen into both donors;GO:0016702//oxidoreductase activity, acting on single donors with incorporation of molecular oxygen, incorpo…	GO:0006536//glutamate metabolic process;GO:0046686//response to cadmium ion;GO:0055114//oxidation-reduction process	gi|70609690|gb|AAZ05070.1|/0/glutamate decarboxylase [Citrus sinensis]
Unigene11191_All	1135	13	82	3.67364	20.899	2.50815	Up	4.00156e-12	1.47306e-10	GO:0016021//integral to membrane	GO:0005249//voltage-gated potassium channel activity	GO:0055085//transmembrane transport;GO:0006813//potassium ion transport	gi|255576976|ref|XP_002529373.1|/7.52669e-124/Potassium channel AKT1, putative [Ricinus communis]
Unigene20744_All	666	7	44	3.37111	19.1111	2.50312	Up	4.71378e-07	9.68386e-06	-	GO:0004672//protein kinase activity;GO:0000166//nucleotide binding	GO:0016310//phosphorylation;GO:0043170	gi|356531931|ref|XP_003534529.1|/8.41943e-61/PREDICTED: wall-associated receptor kinase-like 2-like [Glycine max]
CL6475.Contig1_All	1254	7	44	1.7904	10.1499	2.50312	Up	4.71378e-07	9.68807e-06	-	GO:0016491//oxidoreductase activity;GO:0004713//protein tyrosine kinase activity;GO:0005524//ATP binding;GO:0004674//protein serine/threonine kinase activity	GO:0006468//protein phosphorylation;GO:0007169//transmembrane receptor protein tyrosine kinase signaling pathway	gi|302143484|emb|CBI22045.3|/5.85025e-80/unnamed protein product [Vitis vinifera]
CL685.Contig3_All	1219	11	69	2.89426	16.374	2.50013	Up	2.27628e-10	7.11507e-09	-	-	-	gi|255552636|ref|XP_002517361.1|/3.19238e-67/conserved hypothetical protein [Ricinus communis]
Unigene19102_All	540	32	200	19.0066	107.138	2.4949	Up	1.83856e-27	1.55341e-25	-	-	-	gi|225460987|ref|XP_002278220.1|/1.72612e-27/PREDICTED: uncharacterized protein LOC100260689 [Vitis vinifera]
CL5355.Contig3_All	1696	29	181	5.4843	30.8717	2.49291	Up	5.71114e-25	4.46585e-23	GO:0005634//nucleus	GO:0008270//zinc ion binding;GO:0043565//sequence-specific DNA binding;GO:0003700//sequence-specific DNA binding transcription factor activity	GO:0009845//seed germination;GO:0007623//circadian rhythm;GO:0045893//positive regulation of transcription, DNA-dependent	gi|255586867|ref|XP_002534043.1|/1.8885e-143/GATA transcription factor, putative [Ricinus communis]
Unigene25347_All	592	5	31	2.70893	15.1478	2.48331	Up	2.90116e-05	0.000424347	-	-	-	-
Unigene30864_All	422	5	31	3.8002	21.2499	2.48331	Up	2.90116e-05	0.000424216	-	-	-	-
Unigene31356_All	715	5	31	2.24292	12.5419	2.48331	Up	2.90116e-05	0.000424085	GO:0005634//nucleus;GO:0005739//mitochondrion	GO:0044212//transcription regulatory region DNA binding;GO:0008270//zinc ion binding	GO:0042742//defense response to bacterium;GO:0000724//double-strand break repair via homologous recombination	gi|225429345|ref|XP_002272459.1|/1.34671e-46/PREDICTED: zinc finger SWIM domain-containing protein 7 [Vitis vinifera]
CL8143.Contig1_All	1326	82	506	19.8344	110.386	2.47648	Up	1.47881e-66	3.02356e-64	GO:0009504//cell plate;GO:0009506//plasmodesma;GO:0005802//trans-Golgi network;GO:0031201//SNARE complex;GO:0005886//plasma membrane	GO:0043495//protein anchor;GO:0005484//SNAP receptor activity	GO:0016192//vesicle-mediated transport;GO:0010363//regulation of plant-type hypersensitive response;GO:0009867//jasmonic acid mediated signaling pathway;GO:0072661//protein targeting to plasma membrane;GO:0010119//regulation of stomatal movement;GO:0009737//response to abscisic acid stimulus;GO:0006944//cellular membrane fusion;GO:0043069//negative regulation of programmed cell death;GO:0072660//…	gi|255566161|ref|XP_002524068.1|/1.0279e-146/syntaxin, putative [Ricinus communis]
Unigene30991_All	634	6	37	3.03537	16.8819	2.47553	Up	4.7266e-06	8.12659e-05	-	-	-	-
Unigene8488_All	434	6	37	4.43415	24.6615	2.47553	Up	4.7266e-06	8.13251e-05	-	-	-	-
Unigene6052_All	289	6	37	6.6589	37.035	2.47553	Up	4.7266e-06	8.12955e-05	-	-	-	-
Unigene819_All	446	6	37	4.31485	23.998	2.47553	Up	4.7266e-06	8.13547e-05	-	-	-	-
Unigene11596_All	522	7	43	4.30107	23.829	2.46995	Up	7.79086e-07	1.55127e-05	-	-	-	gi|224141277|ref|XP_002324001.1|/7.41568e-70/predicted protein [Populus trichocarpa]
Unigene11924_All	634	7	43	3.54126	19.6195	2.46995	Up	7.79086e-07	1.55193e-05	-	-	-	gi|147845854|emb|CAN80093.1|/3.24424e-19/hypothetical protein VITISV_010721 [Vitis vinifera]
CL3653.Contig1_All	1676	66	405	12.6305	69.9019	2.46843	Up	2.10344e-53	3.32259e-51	GO:0009536//plastid	-	-	gi|255580063|ref|XP_002530865.1|/2.796e-123/conserved hypothetical protein [Ricinus communis]
Unigene17019_All	796	8	49	3.22349	17.807	2.46575	Up	1.29545e-07	2.90109e-06	-	-	-	gi|255546927|ref|XP_002514521.1|/3.64631e-46/conserved hypothetical protein [Ricinus communis]
Unigene25367_All	2613	294	1797	36.0875	198.938	2.46274	Up	2.24752e-230	1.51643e-227	-	-	-	gi|224104117|ref|XP_002313325.1|/7.91912e-86/predicted protein [Populus trichocarpa]
CL2311.Contig2_All	1376	11	67	2.56403	14.0852	2.4577	Up	6.17246e-10	1.84627e-08	GO:0005886//plasma membrane	-	-	gi|225457729|ref|XP_002274305.1|/8.32463e-99/PREDICTED: UPF0496 protein At3g19330 [Vitis vinifera]
CL882.Contig5_All	619	80	486	41.4523	227.119	2.45393	Up	2.4585e-63	4.68205e-61	GO:0009505//plant-type cell wall;GO:0005794//Golgi apparatus;GO:0009506//plasmodesma;GO:0005576//extracellular region;GO:0016020//membrane;GO:0005829//cytosol	-	GO:0009828//plant-type cell wall loosening;GO:0009826//unidimensional cell growth;GO:0019953//sexual reproduction	gi|255587002|ref|XP_002534094.1|/3.21953e-85/Beta-expansin 1a precursor, putative [Ricinus communis]
Unigene18619_All	948	19	115	6.42827	35.0912	2.4486	Up	4.54772e-16	2.25619e-14	-	-	GO:0009725//response to hormone stimulus;GO:0050794//regulation of cellular process;GO:0006351//transcription, DNA-dependent	gi|220029657|gb|ACL78786.1|/1.74621e-96/putative ethylene responsive element binding protein 1 [Citrus unshiu]
CL8977.Contig1_All	941	8	48	2.72678	14.7557	2.436	Up	2.13234e-07	4.62186e-06	GO:0005886//plasma membrane	-	-	gi|255557184|ref|XP_002519623.1|/2.66596e-97/conserved hypothetical protein [Ricinus communis]
CL8257.Contig2_All	510	7	42	4.40227	23.8225	2.436	Up	1.28399e-06	2.44429e-05	GO:0005886//plasma membrane;GO:0005773//vacuole	-	-	gi|255541538|ref|XP_002511833.1|/3.66828e-26/Remorin, putative [Ricinus communis]
Unigene17069_All	315	5	30	5.09106	27.5498	2.436	Up	4.79944e-05	0.000664939	-	-	-	-
Unigene11447_All	960	12	72	4.00921	21.6955	2.436	Up	1.71908e-10	5.47116e-09	GO:0005618//cell wall	GO:0004568//chitinase activity;GO:0008061//chitin binding	GO:0009626//plant-type hypersensitive response;GO:0006032//chitin catabolic process;GO:0010262//somatic embryogenesis;GO:0016998//cell wall macromolecule catabolic process	gi|374719241|gb|AEZ67306.1|/1.30675e-131/chitinase 7 [Populus x canadensis]
Unigene11393_All	611	11	66	5.77431	31.2472	2.436	Up	1.01352e-09	2.98245e-08	-	-	-	-
CL7058.Contig3_All	1299	8	48	1.97529	10.6891	2.436	Up	2.13234e-07	4.61974e-06	-	-	GO:0009888//tissue development;GO:0048831//regulation of shoot development;GO:0048468//cell development;GO:0050794//regulation of cellular process;GO:0006351//transcription, DNA-dependent	gi|224096948|ref|XP_002310797.1|/2.35077e-71/GRAS family transcription factor [Populus trichocarpa]
Unigene31227_All	1032	14	84	4.35108	23.5455	2.436	Up	4.99154e-12	1.83036e-10	-	-	-	gi|359492126|ref|XP_003634367.1|/9.08775e-06/PREDICTED: cytochrome P450 734A1 isoform 2 [Vitis vinifera]
CL7113.Contig1_All	346	7	42	6.4889	35.1141	2.436	Up	1.28399e-06	2.44528e-05	GO:0016021//integral to membrane	GO:0005509//calcium ion binding;GO:0030247//polysaccharide binding;GO:0005524//ATP binding;GO:0004709//MAP kinase kinase kinase activity	GO:0000186//activation of MAPKK activity;GO:0000165//MAPKKK cascade	gi|255545824|ref|XP_002513972.1|/2.47475e-31/kinase, putative [Ricinus communis]
CL6688.Contig1_All	1801	8	48	1.42471	7.70967	2.436	Up	2.13234e-07	4.61763e-06	-	-	-	gi|147861903|emb|CAN82964.1|/7.0769e-120/hypothetical protein VITISV_000345 [Vitis vinifera]
Unigene12120_All	747	6	36	2.5762	13.9409	2.436	Up	7.80232e-06	0.000129118	GO:0009506//plasmodesma;GO:0005886//plasma membrane	GO:0004713//protein tyrosine kinase activity;GO:0005524//ATP binding;GO:0004674//protein serine/threonine kinase activity	GO:0006468//protein phosphorylation;GO:0007169//transmembrane receptor protein tyrosine kinase signaling pathway	gi|356501491|ref|XP_003519558.1|/3.58151e-61/PREDICTED: probable LRR receptor-like serine/threonine-protein kinase At1g07650-like [Glycine max]
Unigene5170_All	463	62	369	42.9497	230.544	2.42432	Up	8.01774e-48	1.12702e-45	-	-	GO:0006979//response to oxidative stress	gi|388520461|gb|AFK48292.1|/2.39021e-25/unknown [Lotus japonicus]
Unigene14325_All	1121	92	546	26.3227	140.895	2.42024	Up	7.64788e-70	1.68004e-67	GO:0005829//cytosol	GO:0005509//calcium ion binding;GO:0008234//cysteine-type peptidase activity	GO:0042538//hyperosmotic salinity response;GO:0009739//response to gibberellin stimulus;GO:0006508//proteolysis;GO:0010114//response to red light	gi|225431988|ref|XP_002279066.1|/4.41659e-52/PREDICTED: calmodulin-like [Vitis vinifera]
CL262.Contig1_All	3802	609	3604	51.3753	274.208	2.41613	Up	0	0	-	-	-	gi|147860511|emb|CAN79726.1|/0/hypothetical protein VITISV_014536 [Vitis vinifera]
Unigene27453_All	1225	12	71	3.14191	16.766	2.41583	Up	2.81598e-10	8.73268e-09	GO:0009506//plasmodesma;GO:0005886//plasma membrane;GO:0016021//integral to membrane	GO:0032440//2-alkenal reductase [NAD(P)] activity;GO:0005358//high-affinity hydrogen:glucose symporter activity	GO:0055085//transmembrane transport;GO:0008643//carbohydrate transport;GO:0055114//oxidation-reduction process	gi|242036483|ref|XP_002465636.1|/4.9781e-68/hypothetical protein SORBIDRAFT_01g042690 [Sorghum bicolor]
Unigene25801_All	775	46	272	19.0373	101.526	2.41494	Up	1.65483e-35	1.80086e-33	-	GO:0003700//sequence-specific DNA binding transcription factor activity	GO:0009877//nodulation;GO:0006355//regulation of transcription, DNA-dependent	gi|224065683|ref|XP_002301919.1|/1.27682e-40/predicted protein [Populus trichocarpa]
Unigene21081_All	1365	18	106	4.2295	22.4637	2.40904	Up	1.15479e-14	5.1405e-13	-	GO:0035197//siRNA binding;GO:0003743//translation initiation factor activity	GO:0042742//defense response to bacterium;GO:0051607//defense response to virus;GO:0006413//translational initiation	gi|255559057|ref|XP_002520551.1|/1.17931e-121/eukaryotic translation initiation factor 2c, putative [Ricinus communis]
Unigene30761_All	917	9	53	3.14791	16.7192	2.40904	Up	5.85056e-08	1.37542e-06	GO:0005886//plasma membrane	-	GO:0017003//protein-heme linkage;GO:0017004//cytochrome complex assembly	gi|297819882|ref|XP_002877824.1|/2.64881e-86/hypothetical protein ARALYDRAFT_485534 [Arabidopsis lyrata subsp. lyrata]
Unigene18481_All	1000	26	153	8.33916	44.2588	2.40799	Up	1.50359e-20	9.50662e-19	-	-	-	gi|224065569|ref|XP_002301862.1|/2.43384e-35/predicted protein [Populus trichocarpa]
Unigene8843_All	544	42	247	24.7628	131.343	2.40709	Up	2.88258e-32	2.90286e-30	-	GO:0005509//calcium ion binding	GO:0009733//response to auxin stimulus;GO:0080167//response to karrikin	gi|224115132|ref|XP_002316949.1|/4.27099e-50/predicted protein [Populus trichocarpa]
Unigene24143_All	2428	32	188	4.22718	22.3984	2.40563	Up	6.7651e-25	5.26385e-23	GO:0009536//plastid;GO:0000151//ubiquitin ligase complex	GO:0004842//ubiquitin-protein ligase activity	GO:0010200//response to chitin;GO:0016567//protein ubiquitination	gi|224087845|ref|XP_002308247.1|/0/predicted protein [Populus trichocarpa]
Unigene5048_All	1034	24	141	7.44457	39.4463	2.40563	Up	5.00136e-19	2.97125e-17	-	-	-	gi|224132258|ref|XP_002328224.1|/5.6416e-75/cc-nbs-lrr resistance protein [Populus trichocarpa]
Unigene1057_All	1143	8	47	2.24488	11.8949	2.40563	Up	3.50066e-07	7.37121e-06	-	-	-	gi|255579427|ref|XP_002530557.1|/1.65218e-86/hypothetical protein RCOM_0303940 [Ricinus communis]
Unigene9024_All	820	7	41	2.738	14.4637	2.40124	Up	2.10984e-06	3.86232e-05	-	-	-	-
CL4821.Contig2_All	2381	7	41	0.942948	4.98118	2.40124	Up	2.10984e-06	3.86381e-05	GO:0009536//plastid;GO:0005886//plasma membrane	GO:0015439//heme-transporting ATPase activity;GO:0005524//ATP binding	GO:0006200//ATP catabolic process	gi|224118402|ref|XP_002331473.1|/0/ABC transporter family protein [Populus trichocarpa]
Unigene3504_All	658	7	41	3.41209	18.0246	2.40124	Up	2.10984e-06	3.86531e-05	-	-	-	-
CL2213.Contig5_All	1553	6	35	1.23916	6.51936	2.39536	Up	1.28358e-05	0.000202822	-	GO:0020037//heme binding;GO:0016705//oxidoreductase activity, acting on paired donors, with incorporation or reduction of molecular oxygen;GO:0004497//monooxygenase activity;GO:0009055//electron carrier activity	GO:0055114//oxidation-reduction process	gi|224058639|ref|XP_002299579.1|/7.05944e-174/cytochrome P450 [Populus trichocarpa]
Unigene5810_All	593	10	58	5.40872	28.2932	2.38709	Up	1.60881e-08	4.06768e-07	GO:0005886//plasma membrane	GO:0005509//calcium ion binding;GO:0005524//ATP binding;GO:0004674//protein serine/threonine kinase activity	GO:0006468//protein phosphorylation	gi|350538093|ref|NP_001234582.1|/4.17735e-23/calcium-dependent protein kinase CDPK1 [Solanum lycopersicum]
CL5076.Contig1_All	1811	10	58	1.77105	9.26441	2.38709	Up	1.60881e-08	4.06986e-07	-	GO:0005515//protein binding	-	gi|255550251|ref|XP_002516176.1|/3.16911e-35/conserved hypothetical protein [Ricinus communis]
CL6106.Contig1_All	1008	19	110	6.04564	31.5675	2.38447	Up	5.28556e-15	2.41662e-13	-	-	-	gi|68131790|gb|AAY85179.1|/1.73254e-89/fiber expressed protein [Gossypium hirsutum]
Unigene10909_All	1077	19	110	5.65831	29.5451	2.38447	Up	5.28556e-15	2.41428e-13	-	-	-	-
Unigene11346_All	915	9	52	3.15479	16.4396	2.38156	Up	9.57432e-08	2.19406e-06	-	-	GO:0080167//response to karrikin	gi|225426609|ref|XP_002280587.1|/5.7238e-57/PREDICTED: uncharacterized protein At1g01500-like [Vitis vinifera]
Unigene24813_All	803	8	46	3.19539	16.5711	2.3746	Up	5.73126e-07	1.16877e-05	-	-	-	-
Unigene25402_All	1454	83	475	18.3089	94.5012	2.36779	Up	1.82177e-59	3.29664e-57	GO:0005886//plasma membrane	GO:0004715//non-membrane spanning protein tyrosine kinase activity;GO:0030247//polysaccharide binding;GO:0005524//ATP binding;GO:0004674//protein serine/threonine kinase activity	GO:0006468//protein phosphorylation	gi|255551438|ref|XP_002516765.1|/1.23554e-148/wall-associated kinase, putative [Ricinus communis]
Unigene28127_All	266	7	40	8.44045	43.4997	2.36562	Up	3.45612e-06	6.05911e-05	-	-	-	gi|356567513|ref|XP_003551963.1|/1.94693e-07/PREDICTED: probable methyltransferase PMT2-like [Glycine max]
Unigene31017_All	572	7	40	3.9251	20.2289	2.36562	Up	3.45612e-06	6.06587e-05	-	-	-	-
Unigene3921_All	410	7	40	5.476	28.2218	2.36562	Up	3.45612e-06	6.06812e-05	-	-	-	-
Unigene25187_All	1054	7	40	2.13013	10.9781	2.36562	Up	3.45612e-06	6.06362e-05	-	-	GO:0008152//metabolic process	gi|255578779|ref|XP_002530247.1|/6.29186e-37/Protein AINTEGUMENTA, putative [Ricinus communis]
Unigene10202_All	931	7	40	2.41156	12.4285	2.36562	Up	3.45612e-06	6.06136e-05	GO:0005737//cytoplasm;GO:0009505//plant-type cell wall;GO:0005886//plasma membrane;GO:0048046//apoplast	GO:0030599//pectinesterase activity;GO:0045330;GO:0004857//enzyme inhibitor activity	GO:0009624//response to nematode;GO:0042545//cell wall modification;GO:0043086//negative regulation of catalytic activity	gi|24250746|gb|AAK84485.1|/3.69931e-160/putative thermostable pectinesterase [Citrus sinensis]
Unigene9743_All	765	10	57	4.19264	21.5537	2.362	Up	2.62584e-08	6.51015e-07	-	-	-	gi|255547357|ref|XP_002514736.1|/8.62374e-66/NAC domain-containing protein 21/22, putative [Ricinus communis]
Unigene15561_All	647	13	74	6.44448	33.0853	2.36006	Up	2.0811e-10	6.53961e-09	GO:0005739//mitochondrion	GO:0032440//2-alkenal reductase [NAD(P)] activity;GO:0005509//calcium ion binding	GO:0055114//oxidation-reduction process	gi|224111766|ref|XP_002315971.1|/9.06652e-73/predicted protein [Populus trichocarpa]
CL4783.Contig1_All	1878	165	937	28.1798	144.329	2.35663	Up	5.35308e-115	1.95989e-112	-	-	-	gi|225440538|ref|XP_002275792.1|/3.67561e-119/PREDICTED: uncharacterized protein LOC100254537 [Vitis vinifera]
Unigene18113_All	758	6	34	2.53881	12.9753	2.35354	Up	2.10414e-05	0.000315487	-	-	-	gi|224127526|ref|XP_002320096.1|/2.48317e-49/predicted protein [Populus trichocarpa]
Unigene19948_All	853	9	51	3.38409	17.2953	2.35354	Up	1.56285e-07	3.46054e-06	GO:0005794//Golgi apparatus;GO:0009506//plasmodesma;GO:0005886//plasma membrane;GO:0005829//cytosol	GO:0004672//protein kinase activity;GO:0000166//nucleotide binding	GO:0016310//phosphorylation	gi|224130728|ref|XP_002328361.1|/1.8043e-102/predicted protein [Populus trichocarpa]
Unigene9350_All	448	11	62	7.87524	40.0333	2.34581	Up	7.219e-09	1.91439e-07	-	-	-	-
CL5673.Contig1_All	665	8	45	3.85849	19.5749	2.3429	Up	9.3566e-07	1.83214e-05	-	GO:0005515//protein binding;GO:0004842//ubiquitin-protein ligase activity	GO:0006511//ubiquitin-dependent protein catabolic process	gi|338227616|gb|AEI90837.1|/2.80796e-16/SKP1 [Hevea brasiliensis]
Unigene11951_All	625	16	90	8.21087	41.6553	2.3429	Up	2.74694e-12	1.02722e-10	-	-	-	-
Unigene18711_All	982	8	45	2.61293	13.2559	2.3429	Up	9.3566e-07	1.8329e-05	GO:0005751//mitochondrial respiratory chain complex IV;GO:0016021//integral to membrane;GO:0005886//plasma membrane	GO:0005507//copper ion binding;GO:0004129//cytochrome-c oxidase activity;GO:0009055//electron carrier activity;GO:0020037//heme binding	GO:0006810//transport;GO:0022904//respiratory electron transport chain;GO:0009060//aerobic respiration;GO:0006119//oxidative phosphorylation	gi|295311683|ref|YP_003587346.1|/2.45009e-173/cytochrome c oxidase subunit 1 [Cucurbita pepo]
CL3927.Contig1_All	508	112	626	70.7137	356.467	2.33371	Up	1.56684e-76	3.79496e-74	-	-	-	gi|356554923|ref|XP_003545790.1|/2.90655e-23/PREDICTED: putative disease resistance RPP13-like protein 1-like [Glycine max]
CL9725.Contig1_All	1597	7	39	1.40586	7.06428	2.32909	Up	5.64322e-06	9.53934e-05	GO:0080008//CUL4 RING ubiquitin ligase complex	GO:0000166//nucleotide binding	-	gi|255567586|ref|XP_002524772.1|/7.00696e-100/LEC14B protein, putative [Ricinus communis]
CL5510.Contig2_All	421	14	78	10.6658	53.5946	2.32909	Up	9.36866e-11	3.06428e-09	-	-	-	gi|225470177|ref|XP_002268167.1|/3.88384e-16/PREDICTED: low-temperature-induced 65 kDa protein-like [Vitis vinifera]
Unigene3876_All	566	7	39	3.96671	19.9323	2.32909	Up	5.64322e-06	9.53593e-05	-	-	-	-
Unigene25540_All	1426	41	228	9.22175	46.2513	2.32638	Up	8.86758e-29	7.72723e-27	-	GO:0016787//hydrolase activity	GO:0008152//metabolic process	gi|224053232|ref|XP_002297728.1|/4.29358e-138/predicted protein [Populus trichocarpa]
Unigene22654_All	966	9	50	2.98823	14.9727	2.32497	Up	2.54442e-07	5.45993e-06	GO:0005739//mitochondrion;GO:0005634//nucleus	GO:0008173//RNA methyltransferase activity;GO:0003723//RNA binding	GO:0035196//production of miRNAs involved in gene silencing by miRNA;GO:0035279//mRNA cleavage involved in gene silencing by miRNA;GO:0009616//virus induced gene silencing;GO:0009909//regulation of flower development;GO:0010093//specification of floral organ identity;GO:0030422//production of siRNA involved in RNA interference	gi|359483694|ref|XP_002264328.2|/8.32624e-110/PREDICTED: small RNA 2'-O-methyltransferase-like [Vitis vinifera]
CL1165.Contig7_All	1135	11	61	3.10846	15.5468	2.32235	Up	1.17302e-08	3.02246e-07	-	-	-	-
CL7526.Contig2_All	726	6	33	2.65072	13.1488	2.31047	Up	3.43638e-05	0.000491372	-	-	-	gi|255575713|ref|XP_002528756.1|/6.25001e-47/conserved hypothetical protein [Ricinus communis]
Unigene18812_All	1263	14	77	3.55528	17.6358	2.31047	Up	1.518e-10	4.85081e-09	-	-	-	gi|255568490|ref|XP_002525219.1|/1.69687e-10/conserved hypothetical protein [Ricinus communis]
Unigene5157_All	511	6	33	3.76599	18.681	2.31047	Up	3.43638e-05	0.000491223	-	-	-	-
CL1724.Contig8_All	4097	8	44	0.626286	3.10667	2.31047	Up	1.52301e-06	2.85444e-05	GO:0016021//integral to membrane;GO:0009941//chloroplast envelope;GO:0005886//plasma membrane	GO:0015662//ATPase activity, coupled to transmembrane movement of ions, phosphorylative mechanism;GO:0005524//ATP binding;GO:0000287//magnesium ion binding;GO:0004012//phospholipid-translocating ATPase activity	GO:0015914//phospholipid transport;GO:0008152//metabolic process;GO:0006812//cation transport	gi|224121336|ref|XP_002318557.1|/0/aminophospholipid ATPase [Populus trichocarpa]
Unigene28051_All	1766	597	3269	108.426	535.467	2.30409	Up	0	0	-	GO:0003677//DNA binding	GO:0009414//response to water deprivation;GO:0009753//response to jasmonic acid stimulus;GO:0009739//response to gibberellin stimulus;GO:0048527//lateral root development;GO:0046686//response to cadmium ion;GO:0010200//response to chitin;GO:0009751//response to salicylic acid stimulus;GO:0009733//response to auxin stimulus;GO:0009737//response to abscisic acid stimulus;GO:0009723//response to eth…	gi|340396210|gb|AEK32395.1|/3.26181e-170/putative R2R3-MYB transcription factor [Citrus sinensis]
Unigene18786_All	1886	30	164	5.10186	25.1542	2.3017	Up	7.34274e-21	4.71192e-19	GO:0000151//ubiquitin ligase complex	GO:0004842//ubiquitin-protein ligase activity	GO:0016567//protein ubiquitination;GO:0010029//regulation of seed germination	gi|255540717|ref|XP_002511423.1|/0/Spotted leaf protein, putative [Ricinus communis]
CL9254.Contig2_All	1210	7	38	1.8555	9.08461	2.29161	Up	9.18334e-06	0.000149304	-	-	-	gi|284026888|gb|ADB66335.1|/1.07041e-115/CC-NBS-LRR protein [Quercus suber]
Unigene20309_All	315	7	38	7.12749	34.8964	2.29161	Up	9.18334e-06	0.000149356	-	-	-	gi|328447253|gb|AEB06131.1|/4.40182e-12/Rpp4 candidate R10 [Glycine max]
CL927.Contig2_All	1022	7	38	2.19683	10.7558	2.29161	Up	9.18334e-06	0.000149253	-	GO:0016491//oxidoreductase activity	-	gi|224088424|ref|XP_002308449.1|/4.11736e-62/predicted protein [Populus trichocarpa]
CL5251.Contig1_All	2072	85	461	13.1576	64.3605	2.29027	Up	1.44028e-55	2.43815e-53	GO:0016020//membrane	GO:0003824//catalytic activity	GO:0009987//cellular process	gi|225457534|ref|XP_002270383.1|/2.111e-155/PREDICTED: xyloglucan galactosyltransferase KATAMARI1 homolog [Vitis vinifera]
Unigene29844_All	338	26	141	24.6721	120.673	2.29015	Up	4.9471e-18	2.77826e-16	-	-	-	gi|284026888|gb|ADB66335.1|/4.71667e-30/CC-NBS-LRR protein [Quercus suber]
CL2663.Contig1_All	2554	35	189	4.39538	21.4067	2.284	Up	1.29428e-23	9.43343e-22	GO:0009570//chloroplast stroma;GO:0016020//membrane	GO:0003935//GTP cyclohydrolase II activity;GO:0008686//3,4-dihydroxy-2-butanone-4-phosphate synthase activity	GO:0009231//riboflavin biosynthetic process	gi|296087438|emb|CBI34027.3|/0/unnamed protein product [Vitis vinifera]
Unigene11804_All	1368	270	1453	63.3033	307.247	2.27905	Up	2.2344e-170	1.08795e-167	-	GO:0046872//metal ion binding	-	gi|255542560|ref|XP_002512343.1|/1.76764e-117/ring finger protein, putative [Ricinus communis]
Unigene6882_All	294	8	43	8.72754	42.3087	2.27731	Up	2.47148e-06	4.49299e-05	-	-	-	gi|224078594|ref|XP_002305567.1|/2.15744e-11/predicted protein [Populus trichocarpa]
Unigene10496_All	644	8	43	3.98431	19.3148	2.27731	Up	2.47148e-06	4.48954e-05	-	-	-	-
Unigene16441_All	568	8	43	4.51742	21.8992	2.27731	Up	2.47148e-06	4.49127e-05	GO:0009507//chloroplast	-	-	gi|356542399|ref|XP_003539654.1|/3.34357e-96/PREDICTED: DUF246 domain-containing protein At1g04910-like [Glycine max]
Unigene507_All	2009	43	231	6.86495	33.2614	2.27653	Up	1.9915e-28	1.71953e-26	GO:0009295//nucleoid;GO:0009507//chloroplast	GO:0008765//UDP-N-acetylmuramoylalanyl-D-glutamate-2,6-diaminopimelate ligase activity;GO:0005524//ATP binding	GO:0008360//regulation of cell shape;GO:0051301//cell division;GO:0009252//peptidoglycan biosynthetic process;GO:0010020//chloroplast fission	gi|255537491|ref|XP_002509812.1|/0/UDP-n-acetylmuramoylalanyl-d-glutamate--2,6-diaminopimelate ligase, putative [Ricinus communis]
Unigene15099_All	3768	468	2510	39.8368	192.695	2.27415	Up	3.83184e-292	3.54858e-289	-	GO:0004601//peroxidase activity	-	gi|255541548|ref|XP_002511838.1|/0/synaptotagmin, putative [Ricinus communis]
Unigene15963_All	726	6	32	2.65072	12.7503	2.26608	Up	5.5901e-05	0.000763948	-	-	-	gi|224137362|ref|XP_002327107.1|/1.90916e-80/predicted protein [Populus trichocarpa]
Unigene11312_All	474	6	32	4.05996	19.529	2.26608	Up	5.5901e-05	0.000763727	-	-	-	-
Unigene3823_All	388	6	32	4.95985	23.8576	2.26608	Up	5.5901e-05	0.000764612	-	-	-	-
Unigene26698_All	434	6	32	4.43415	21.3289	2.26608	Up	5.5901e-05	0.00076439	-	-	-	-
Unigene11371_All	490	6	32	3.92739	18.8913	2.26608	Up	5.5901e-05	0.000764169	-	-	-	-
Unigene27657_All	1076	10	53	2.98083	14.2486	2.25703	Up	1.81855e-07	3.98746e-06	GO:0016020//membrane;GO:0044464//cell part	GO:0000166//nucleotide binding;GO:0004672//protein kinase activity	GO:0006955//immune response;GO:0016310//phosphorylation;GO:0007165//signal transduction;GO:0006464//protein modification process;GO:0006952//defense response	gi|147853780|emb|CAN83822.1|/2.87115e-85/hypothetical protein VITISV_030954 [Vitis vinifera]
Unigene14084_All	1064	57	302	17.1823	82.1057	2.25656	Up	2.53906e-36	2.83498e-34	-	-	-	-
Unigene17905_All	722	7	37	3.10964	14.8242	2.25314	Up	1.48917e-05	0.000233357	-	-	-	-
Unigene15847_All	1016	14	74	4.4196	21.0691	2.25314	Up	6.38502e-10	1.90622e-08	GO:0005886//plasma membrane	-	-	gi|255587677|ref|XP_002534353.1|/6.46745e-84/conserved hypothetical protein [Ricinus communis]
Unigene27953_All	2258	409	2160	58.0963	276.718	2.2519	Up	1.06392e-248	7.97602e-246	-	GO:0003700//sequence-specific DNA binding transcription factor activity	GO:0010200//response to chitin;GO:0006355//regulation of transcription, DNA-dependent	gi|224137264|ref|XP_002322514.1|/0/GRAS family transcription factor [Populus trichocarpa]
Unigene30645_All	711	15	79	6.7666	32.1415	2.24793	Up	1.76236e-10	5.60136e-09	-	-	-	-
Unigene10185_All	1116	19	100	5.46057	25.9205	2.24697	Up	6.47432e-13	2.55885e-11	-	GO:0005488//binding	GO:0006355//regulation of transcription, DNA-dependent;GO:0010200//response to chitin;GO:0010150//leaf senescence	gi|259121411|gb|ACV92025.1|/1.29483e-112/WRKY transcription factor 23 [(Populus tomentosa x P. bolleana) x P. tomentosa]
Unigene25909_All	1062	74	389	22.3489	105.958	2.24522	Up	4.6867e-46	6.39748e-44	GO:0005737//cytoplasm;GO:0005634//nucleus	GO:0000156//two-component response regulator activity;GO:0005515//protein binding;GO:0016301//kinase activity	GO:0000160//two-component signal transduction system (phosphorelay);GO:0035556//intracellular signal transduction;GO:0006355//regulation of transcription, DNA-dependent;GO:0016310//phosphorylation;GO:0009736//cytokinin mediated signaling pathway	gi|297733851|emb|CBI15098.3|/2.65366e-67/unnamed protein product [Vitis vinifera]
Unigene54_All	1351	12	63	2.84888	13.4894	2.24336	Up	1.35885e-08	3.47474e-07	GO:0005777//peroxisome	GO:0005509//calcium ion binding	GO:0000272//polysaccharide catabolic process	gi|28301674|emb|CAB63264.3|/1.29892e-80/calcium-binding protein [Lotus japonicus]
Unigene12968_All	1002	79	414	25.2876	119.52	2.24075	Up	8.51142e-49	1.22187e-46	-	GO:0005515//protein binding;GO:0005509//calcium ion binding	GO:0046686//response to cadmium ion;GO:0010091//trichome branching	gi|116643154|gb|ABK06394.1|/7.16009e-112/Ca2+-binding protein [Citrus sinensis]
Unigene360_All	1019	13	68	4.09184	19.3038	2.23807	Up	3.73066e-09	1.02144e-07	-	-	GO:0050896//response to stimulus	gi|224127917|ref|XP_002329209.1|/1.96094e-72/tir-nbs-lrr resistance protein [Populus trichocarpa]
Unigene20820_All	1880	1617	8445	275.868	1299.42	2.23582	Up	0	0	-	GO:0004014//adenosylmethionine decarboxylase activity;GO:0008792//arginine decarboxylase activity	GO:0006597//spermine biosynthetic process;GO:0008295//spermidine biosynthetic process	gi|21239731|gb|AAM44307.1|AF512545_1/0/S-adenosylmethionine decarboxylase [x Citrofortunella microcarpa]
Unigene26307_All	762	9	47	3.78823	17.8423	2.23571	Up	1.07983e-06	2.0791e-05	GO:0016021//integral to membrane;GO:0005886//plasma membrane	GO:0004674//protein serine/threonine kinase activity;GO:0005524//ATP binding;GO:0032440//2-alkenal reductase [NAD(P)] activity	GO:0006468//protein phosphorylation;GO:0055114//oxidation-reduction process;GO:0050794//regulation of cellular process	gi|225445082|ref|XP_002280395.1|/2.40784e-92/PREDICTED: receptor-like protein kinase HSL1-like [Vitis vinifera]
Unigene10602_All	1143	9	47	2.52549	11.8949	2.23571	Up	1.07983e-06	2.07995e-05	-	GO:0004427//inorganic diphosphatase activity;GO:0052731//phosphocholine phosphatase activity;GO:0052732//phosphoethanolamine phosphatase activity	GO:0051262//protein tetramerization;GO:0016311//dephosphorylation;GO:0016036//cellular response to phosphate starvation	gi|224100273|ref|XP_002311810.1|/3.41864e-124/predicted protein [Populus trichocarpa]
Unigene75_All	242	19	99	25.1818	118.339	2.23247	Up	1.03896e-12	4.04201e-11	-	-	-	-
Unigene5780_All	1324	41	213	9.93219	46.5371	2.2282	Up	1.09299e-25	8.69054e-24	GO:0009507//chloroplast	GO:0008977//prephenate dehydrogenase activity;GO:0004665//prephenate dehydrogenase (NADP+) activity;GO:0000166//nucleotide binding	GO:0006571//tyrosine biosynthetic process;GO:0055114//oxidation-reduction process	gi|255579835|ref|XP_002530754.1|/6.4628e-125/prephenate dehydrogenase, putative [Ricinus communis]
CL9460.Contig1_All	1135	26	135	7.34728	34.4069	2.22742	Up	8.48722e-17	4.4342e-15	-	-	-	gi|356501168|ref|XP_003519400.1|/2.60068e-92/PREDICTED: uncharacterized protein LOC100785042 [Glycine max]
Unigene22208_All	716	38	197	17.0224	79.5905	2.22517	Up	7.85188e-24	5.77639e-22	GO:0005634//nucleus	GO:0003700//sequence-specific DNA binding transcription factor activity;GO:0003677//DNA binding	GO:0010200//response to chitin;GO:0006355//regulation of transcription, DNA-dependent	gi|224053787|ref|XP_002297979.1|/8.49413e-25/AP2/ERF domain-containing transcription factor [Populus trichocarpa]
Unigene22298_All	1432	53	274	11.8708	55.3498	2.22115	Up	1.7136e-32	1.7405e-30	-	-	-	gi|224139422|ref|XP_002323104.1|/7.8194e-47/predicted protein [Populus trichocarpa]
CL653.Contig20_All	1680	12	62	2.29098	10.6756	2.22028	Up	2.1846e-08	5.44478e-07	GO:0005886//plasma membrane	GO:0004683//calmodulin-dependent protein kinase activity;GO:0005509//calcium ion binding;GO:0005524//ATP binding	GO:0006468//protein phosphorylation;GO:0007165//signal transduction	gi|255583607|ref|XP_002532559.1|/0/calcium-dependent protein kinase, putative [Ricinus communis]
CL9571.Contig1_All	843	13	67	4.94612	22.9909	2.21669	Up	5.99172e-09	1.60334e-07	-	-	-	gi|224069549|ref|XP_002302996.1|/1.24726e-23/predicted protein [Populus trichocarpa]
CL4514.Contig6_All	1709	7	36	1.31373	6.09352	2.21361	Up	2.40596e-05	0.000356106	GO:0016020//membrane;GO:0009506//plasmodesma;GO:0005773//vacuole	-	-	gi|255550884|ref|XP_002516490.1|/4.16985e-98/conserved hypothetical protein [Ricinus communis]
Unigene15717_All	1140	37	190	10.4099	48.2122	2.21144	Up	7.12842e-23	5.04761e-21	-	GO:0005509//calcium ion binding;GO:0005515//protein binding	GO:0010091//trichome branching	gi|133902320|gb|ABO41848.1|/1.04451e-56/putative calcium-binding protein [Gossypium hirsutum]
CL6598.Contig1_All	2456	178	914	23.2456	107.653	2.21136	Up	5.28258e-104	1.66331e-101	GO:0009507//chloroplast;GO:0009579//thylakoid;GO:0005739//mitochondrion	GO:0051287//NAD binding;GO:0008863//formate dehydrogenase (NAD+) activity;GO:0016616//oxidoreductase activity, acting on the CH-OH group of donors, NAD or NADP as acceptor	GO:0009611//response to wounding;GO:0046686//response to cadmium ion;GO:0055114//oxidation-reduction process	gi|225452472|ref|XP_002278444.1|/1.89713e-158/PREDICTED: formate dehydrogenase, mitochondrial [Vitis vinifera]
Unigene23930_All	324	8	41	7.91943	36.6056	2.20859	Up	6.4455e-06	0.000107531	-	-	-	-
Unigene909_All	500	57	292	36.564	168.936	2.20798	Up	2.76298e-34	2.93248e-32	-	-	-	-
Unigene7749_All	525	9	46	5.49835	25.3458	2.20468	Up	1.738e-06	3.23045e-05	-	-	-	-
[truncated: 1,172 more rows]

## Sheet: 72h-VS-0h.GeneDiffExpFilter
GeneID	Gene_length	0d-Expression	3d-Expression	0d-RPKM	3d-RPKM	log2 Ratio(3d/0d)	Up-Down-Regulation(3d/0d)	P-value	FDR	GO Component	GO Function	GO Process	Blast nr
Unigene9103_All	754	0	385	0.001	155.178	17.2436	Up	3.63324e-112	6.35924e-110	-	-	-	-
CL4884.Contig1_All	776	0	392	0.001	153.52	17.2281	Up	3.41906e-114	6.14304e-112	-	-	-	gi|353685482|gb|AER13159.1|/9.10795e-55/putative Ty-1 copia retrotransposon [Phaseolus vulgaris]
[truncated: 5,173 more rows]
