# Supplementary material for: Deep sequencing-based characterization of transcriptome of trifoliate orange (Poncirus trifoliata (L.) Raf.) in response to cold stress
Source: BMC Genomics. 2015 Jul 29;16(1):555. doi: 10.1186/s12864-015-1629-7 (PMC4518522; doi:10.1186/s12864-015-1629-7)
Supplement: Additional file 5: — Significantly enriched GO terms amongst the differentially expressed genes (XLSX). [file 12864_2015_1629_MOESM5_ESM.xlsx]

## Sheet: Sheet1
	Cold treated libraries	Category	Gene Ontology	Number of unigenes in whole transcriptome	Number of unigenes differentially expressed	Corrected P-value
	6h-VS-0h	Biological process	response to stimulus	11760	125	4.9e-10
			response to chitin	147	13	5.08e-09
			response to organic substance	3337	54	2.62e-08
			response to chemical stimulus	5806	76	2.83e-08
			response to fungus	618	19	7.47e-06
			response to stress	5939	71	8.57e-06
			response to carbohydrate stimulus	495	16	5.39e-05
			response to other organism	1988	32	0.00045
			response to biotic stimulus	2000	32	0.00051
			response to wounding	458	14	0.00065
			defense response	1668	28	0.00105
			response to salicylic acid stimulus	292	10	0.00826
			response to hormone stimulus	2652	35	0.01081
			response to endogenous stimulus	2662	35	0.01169
			multi-organism process	2605	34	0.01798
			defense response to fungus	468	12	0.02117
			response to hypoxia	64	5	0.02466
			response to oxygen levels	65	5	0.02658
		Molecular function	xyloglucan:xyloglucosyl transferase activity	24	6	6.9e-07
			GTP cyclohydrolase II activity	12	4	8.82e-05
			3,4-dihydroxy-2-butanone-4-phosphate synthase activity	12	4	8.82e-05
			GTP cyclohydrolase activity	13	4	0.00012
			hexose transmembrane transporter activity	25	4	0.00212
			cyclohydrolase activity	32	4	0.00587
			monosaccharide transmembrane transporter activity	34	4	0.0075
			glucose transmembrane transporter activity	15	3	0.01444
			glutamate decarboxylase activity	3	2	0.01792
			hydrogen:glucose symporter activity	3	2	0.01792
			high-affinity hydrogen:glucose symporter activity	3	2	0.01792
			hexose:hydrogen symporter activity	3	2	0.01792
			flavonol 3-O-glucosyltransferase activity	3	2	0.01792
			oxalate-CoA ligase activity	3	2	0.01792
	24h-VS-0h	Biological process	response to chitin	147	25	1.05e-11
			response to stimulus	11760	375	4.41e-10
			response to karrikin	335	34	1.2e-09
			response to stress	5939	206	2.09e-06
			response to chemical stimulus	5806	200	6.96e-06
			response to organic substance	3337	121	0.00112
			response to wounding	458	29	0.00186
			response to abiotic stimulus	4309	146	0.00339
			response to carbohydrate stimulus	495	29	0.00841
			response to biotic stimulus	2000	76	0.03
			response to other organism	1988	75	0.04289
		Molecular function	xyloglucan:xyloglucosyl transferase activity	24	7	0.00027
			hydrogen:glucose symporter activity	3	3	0.00455
			high-affinity hydrogen:glucose symporter activity	3	3	0.00455
			hexose:hydrogen symporter activity	3	3	0.00455
			pattern binding	117	11	0.02703
			polysaccharide binding	117	11	0.02703
			enzyme inhibitor activity	84	9	0.04511
	72h-VS-0h	Biological process	response to chitin	147	30	4.02e-06
			response to stimulus	11760	822	5.44e-06
			photosynthesis, light harvesting	58	18	5.95e-06
			response to karrikin	335	48	2.57e-05
			response to abiotic stimulus	4309	332	0.00043
			response to chemical stimulus	5806	430	0.00047
			photosynthesis	395	48	0.00369
			response to stress	5939	428	0.00934
			response to organic substance	3337	257	0.0125
			RNA secondary structure unwinding	4	4	0.02043
			translation	960	90	0.02249
		Molecular function	structural constituent of ribosome	437	55	3.72e-05
			chlorophyll binding	33	11	0.00101
			xyloglucan:xyloglucosyl transferase activity	24	9	0.00308
			tetrapyrrole binding	623	63	0.00874
