# Supplementary material for: Deep sequencing-based characterization of transcriptome of trifoliate orange (Poncirus trifoliata (L.) Raf.) in response to cold stress
Source: BMC Genomics. 2015 Jul 29;16(1):555. doi: 10.1186/s12864-015-1629-7 (PMC4518522; doi:10.1186/s12864-015-1629-7)
Supplement: Additional file 6: — List of 60 differentially expressed genes (DEGs) encoding transcription factors (XLSX). [file 12864_2015_1629_MOESM6_ESM.xlsx]

## Sheet: Sheet1
GeneID	Length	0h_Uniq_reads_num(3117820)	0h_Coverage	0h_RPKM	6h_Uniq_reads_num(3309503)	6h_Coverage	6h_RPKM	24h_Uniq_reads_num(3456940)	24h_Coverage	24h_RPKM	72h_Uniq_reads_num(3290477)	72h_Coverage	72h_RPKM	GO Component	GO Function	GO Process	Blast nr
Unigene20109	665	-	-	-	294	0.8466	133.587	677	0.7789	294.493	268	0.8481	122.477	-	-	GO:0050896//response to stimulus	gi|224105547|ref|XP_002313851.1|/1.87475e-28/AP2/ERF domain-containing transcription factor [Populus trichocarpa]
Unigene20110	283	-	-	-	56	0.9541	59.7914	186	0.9929	190.123	85	0.9647	91.2796	GO:0005634//nucleus	GO:0003700//sequence-specific DNA binding transcription factor activity;GO:0003677//DNA binding	GO:0006355//regulation of transcription, DNA-dependent	gi|292668993|gb|ADE41151.1|/3.02662e-29/AP2 domain class transcription factor [Malus x domestica]
Unigene4518	925	501	0.9946	173.718	3491	0.9697	1140.37	6493	0.9957	2030.54	3313	0.9914	1088.48	GO:0016604//nuclear body	GO:0005515//protein binding	GO:0009864//induced systemic resistance, jasmonic acid mediated signaling pathway;GO:0010200//response to chitin;GO:0009737//response to abscisic acid stimulus;GO:0009723//response to ethylene stimulus;GO:0045892//negative regulation of transcription, DNA-dependent	gi|224114876|ref|XP_002316881.1|/5.29136e-58/AP2/ERF domain-containing transcription factor [Populus trichocarpa]
Unigene12774	1322	541	0.9312	131.255	7642	0.9592	1746.68	4867	0.9592	1064.97	1190	0.9455	273.563	-	GO:0005515//protein binding	GO:0010200//response to chitin;GO:0045893//positive regulation of transcription, DNA-dependent;GO:0050832//defense response to fungus	gi|224057956|ref|XP_002299408.1|/6.15698e-51/AP2/ERF domain-containing transcription factor [Populus trichocarpa]
Unigene15492	912	7	0.3596	2.4618	254	0.9803	84.1543	168	0.9682	53.2872	39	0.7292	12.996	-	-	GO:0006351//transcription, DNA-dependent	gi|224069196|ref|XP_002326298.1|/3.01126e-66/AP2/ERF domain-containing transcription factor [Populus trichocarpa]
Unigene11800	1118	78	0.8936	22.377	1293	0.9955	349.457	562	0.9875	145.413	130	0.9714	35.3381	-	GO:0005488//binding	GO:0050896//response to stimulus;GO:0006355//regulation of transcription, DNA-dependent	gi|224112801|ref|XP_002332694.1|/2.33244e-53/AP2/ERF domain-containing transcription factor [Populus trichocarpa]
Unigene15284	510	4	0.2255	2.51558	306	0.949	181.296	420	0.9745	238.225	906	0.9647	539.882	-	-	-	gi|568846574|ref|XP_006477125.1/PREDICTED: ethylene-responsive transcription factor 1A-like [Citrus sinensis]
Unigene14639	1481	104	0.605	22.5231	2554	0.896	521.078	5486	0.9055	1071.54	3001	0.8386	615.818	-	-	-	gi|156145802|gb|ABU53677.1|/5.1098e-57/ethylene-responsive element binding protein [Gossypium barbadense]
Unigene21445	1363	97	0.7161	22.8257	4060	0.9464	900.052	2553	0.9472	541.83	1236	0.989	275.59	-	-	GO:0009409//response to cold;GO:0010200//response to chitin;GO:0045893//positive regulation of transcription, DNA-dependent	gi|320097164|gb|ADW09319.1|/1.7379e-165/ethylene-responsive element binding factor 6 [Citrus medica var. sarcodactylis]
Unigene5278	1015	42	0.7163	13.2719	523	0.9498	155.694	546	0.9507	155.609	415	0.9685	124.258	GO:0005634//nucleus	GO:0003700//sequence-specific DNA binding transcription factor activity;GO:0003677//DNA binding	GO:0006355//regulation of transcription, DNA-dependent	gi|255581463|ref|XP_002531539.1|/3.77386e-84/Ethylene-responsive transcription factor 1B, putative [Ricinus communis]
Unigene19321	1439	156	0.8666	34.7706	561	0.918	117.798	1237	0.9451	248.666	869	0.868	183.527	GO:0043231//intracellular membrane-bounded organelle	-	GO:0009987//cellular process;GO:0010033//response to organic substance	gi|341604895|gb|AEK82608.1|/6.61119e-70/ethylene-responsive element binding protein 1 [Hevea brasiliensis]
Unigene5199	285	-	-	-	1	0.1719	1.06021	18	0.8842	18.2699	2	0.3439	2.13268	GO:0005634//nucleus	GO:0003700//sequence-specific DNA binding transcription factor activity;GO:0003677//DNA binding	GO:0006355//regulation of transcription, DNA-dependent	gi|111218108|gb|ABH08746.1|/4.98882e-32/CBF/DREB-like transcription factor 1 [Citrus trifoliata]
Unigene14645	1153	3	0.1275	0.834528	197	0.8942	51.6267	766	0.9566	192.18	349	0.974	91.9893	GO:0005634//nucleus	GO:0003700//sequence-specific DNA binding transcription factor activity;GO:0003677//DNA binding	GO:0009414//response to water deprivation;GO:0009631//cold acclimation;GO:0006355//regulation of transcription, DNA-dependent	gi|269315900|gb|ACZ37076.1|/1.60663e-121/CRT/DRE binding factor [Citrus trifoliata]
Unigene21687	1181	199	0.9153	54.0446	1474	0.9594	377.125	2079	0.939	509.229	2532	0.9407	651.561	GO:0005634//nucleus	GO:0003677//DNA binding;GO:0003700//sequence-specific DNA binding transcription factor activity	GO:0010200//response to chitin;GO:0045893//positive regulation of transcription, DNA-dependent	gi|222427679|gb|ACM49849.1|/4.13294e-88/ethylene responsive transcription factor 1a [Prunus salicina]
Unigene22211	973	56	0.7215	18.4597	266	0.9599	82.6049	234	0.8715	69.5683	72	0.6999	22.4885	GO:0005634//nucleus	GO:0003700//sequence-specific DNA binding transcription factor activity;GO:0003677//DNA binding	GO:0010200//response to chitin;GO:0006355//regulation of transcription, DNA-dependent	gi|224075092|ref|XP_002304554.1|/6.97894e-80/AP2/ERF domain-containing transcription factor [Populus trichocarpa]
Unigene22208	716	38	0.7933	17.0224	169	0.8939	71.3199	197	0.8575	79.5905	56	0.7458	23.7693	GO:0005634//nucleus	GO:0003700//sequence-specific DNA binding transcription factor activity;GO:0003677//DNA binding	GO:0010200//response to chitin;GO:0006355//regulation of transcription, DNA-dependent	gi|224053787|ref|XP_002297979.1|/8.49413e-25/AP2/ERF domain-containing transcription factor [Populus trichocarpa]
Unigene19057	766	15	0.6253	6.28075	64	0.8081	25.2458	95	0.8264	35.8759	25	0.6423	9.91865	-	-	-	gi|224149524|ref|XP_002336822.1|/6.20892e-48/AP2/ERF domain-containing transcription factor [Populus trichocarpa]
Unigene23980	1416	86	0.6102	19.4798	196	0.8644	41.8244	230	0.9308	46.9865	371	0.9753	79.6254	-	GO:0003677//DNA binding	GO:0006952//defense response;GO:0006351//transcription, DNA-dependent;GO:0009873//ethylene mediated signaling pathway	gi|224082796|ref|XP_002306842.1|/9.03642e-64/AP2/ERF domain-containing transcription factor [Populus trichocarpa]
Unigene36912	281	-	-	-	-	-	-	15	0.8826	15.4416	3	0.5089	3.24456	GO:0005634//nucleus	GO:0043565//sequence-specific DNA binding;GO:0003700//sequence-specific DNA binding transcription factor activity	GO:0016049//cell growth;GO:0048510//regulation of timing of transition from vegetative to reproductive phase;GO:0010371//regulation of gibberellin biosynthetic process;GO:0009651//response to salt stress;GO:0006355//regulation of transcription, DNA-dependent	gi|255537273|ref|XP_002509703.1|/1.27581e-27/Dehydration-responsive element-binding protein 1F, putative [Ricinus communis]
Unigene22210	2121	10	0.2107	1.5122	48	0.5945	6.83814	101	0.8317	13.7749	174	0.9109	24.9316	GO:0044424//intracellular part	-	GO:0006351//transcription, DNA-dependent;GO:0009628//response to abiotic stimulus;GO:0006950//response to stress;GO:0050789//regulation of biological process	gi|224126717|ref|XP_002319909.1|/4.07048e-154/AP2/ERF domain-containing transcription factor [Populus trichocarpa]
Unigene19854	886	4	0.2212	1.44802	16	0.5102	5.45662	35	0.7269	11.4273	34	0.7336	11.6624	GO:0005634//nucleus	GO:0003700//sequence-specific DNA binding transcription factor activity;GO:0003677//DNA binding	GO:0006355//regulation of transcription, DNA-dependent	gi|255563026|ref|XP_002522517.1|/2.72632e-56/Ethylene-responsive transcription factor, putative [Ricinus communis]
Unigene11430	1447	19	0.5169	4.21147	20	0.4658	4.17637	94	0.8466	18.7918	264	0.9585	55.4468	GO:0044424//intracellular part	GO:0005515//protein binding	GO:0042991//transcription factor import into nucleus;GO:0048366//leaf development;GO:0048825//cotyledon development	gi|224064167|ref|XP_002301396.1|/9.34703e-56/AP2/ERF domain-containing transcription factor [Populus trichocarpa]
Unigene21465	622	25	0.8505	12.8914	55	0.9502	26.7183	122	0.9646	56.7385	97	0.9469	47.3939	GO:0005634//nucleus	GO:0003677//DNA binding;GO:0003700//sequence-specific DNA binding transcription factor activity	GO:0009864//induced systemic resistance, jasmonic acid mediated signaling pathway;GO:0010200//response to chitin;GO:0045893//positive regulation of transcription, DNA-dependent;GO:0009873//ethylene mediated signaling pathway	gi|224137172|ref|XP_002327054.1|/7.37259e-29/AP2/ERF domain-containing transcription factor [Populus trichocarpa]
Unigene8451	443	-	-	-	7	0.5553	4.77454	23	0.8172	15.0187	2	0.2212	1.37204	-	-	-	gi|645231666|ref|XP_008222502.1/PREDICTED: transcription factor bHLH113 isoform X2 [Prunus mume]
Unigene22237	530	2	0.1849	1.21033	15	0.6623	8.5517	41	0.8094	22.3777	15	0.7811	8.60115	-	-	-	gi|568843127|ref|XP_006475473.1/PREDICTED: putative transcription factor bHLH041-like isoform X3 [Citrus sinensis]
Unigene17827	1077	3	0.1365	0.893418	8	0.3036	2.24446	47	0.8403	12.6238	47	0.8134	13.2624	-	-	-	gi|225444893|ref|XP_002279486.1|/1.02792e-74/PREDICTED: putative transcription factor bHLH041 [Vitis vinifera]
CL6722.Contig1	1450	14	0.3428	3.09677	43	0.4352	8.96061	167	0.4993	33.3163	85	0.509	17.8153	-	-	-	gi|356521448|ref|XP_003529368.1|/1.34413e-78/PREDICTED: transcription factor bHLH30-like [Glycine max]
Unigene21580	1087	12	0.2456	3.54079	158	0.3358	43.9202	182	0.345	48.434	165	0.3349	46.1313	-	-	GO:0009725//response to hormone stimulus;GO:0050794//regulation of cellular process;GO:0006950//response to stress	gi|148615629|gb|ABQ96643.1|/1.26138e-88/NAC domain protein [Citrus sinensis]
CL5657.Contig1	1911	16	0.1094	2.6854	133	0.1188	21.0295	238	0.1193	36.0267	242	0.1188	38.4854	-	-	-	gi|122894106|gb|ABM67699.1|/7.59361e-115/NAC domain protein [Citrus sinensis]
Unigene7546	647	6	0.3184	2.97438	15	0.66	7.00526	63	0.9691	28.1672	38	0.8439	17.8493	-	GO:0003700//sequence-specific DNA binding transcription factor activity	GO:0048281//inflorescence morphogenesis;GO:0045792//negative regulation of cell size;GO:0009965//leaf morphogenesis;GO:0010200//response to chitin	gi|255569548|ref|XP_002525740.1|/5.31529e-73/NAC domain-containing protein, putative [Ricinus communis]
Unigene8538	506	-	-	-	3	0.2905	1.79146	23	0.7431	13.1488	18	0.7095	10.8109	-	GO:0005515//protein binding	GO:0009651//response to salt stress;GO:0010089//xylem development;GO:0009737//response to abscisic acid stimulus;GO:0010150//leaf senescence;GO:0045892//negative regulation of transcription, DNA-dependent	gi|351724343|ref|NP_001238078.1|/1.16128e-16/NAC domain protein [Glycine max]
CL6682.Contig4	534	1	0.0918	0.600631	5	0.2491	2.82922	38	0.2846	20.585	16	0.2622	9.10584	-	-	-	gi|568848577|ref|XP_006478081.1/PREDICTED: NAC domain-containing protein 69-like isoform X2 [Citrus sinensis]
CL9278.Contig1	1937	104	0.3815	17.2208	387	0.3918	60.3696	1127	0.3955	168.307	2180	0.3934	342.033	-	-	GO:0050896//response to stimulus;GO:0050794//regulation of cellular process	gi|255558632|ref|XP_002520341.1|/3.90478e-47/NAC domain-containing protein, putative [Ricinus communis]
CL2307.Contig1	1363	11	0.0638	2.58849	98	0.069	21.7254	156	0.0682	33.1083	215	0.0697	47.9384	GO:0005634//nucleus	GO:0003677//DNA binding	GO:0001666//response to hypoxia;GO:0009753//response to jasmonic acid stimulus;GO:0009744//response to sucrose stimulus;GO:0009620//response to fungus;GO:0009416//response to light stimulus;GO:0006355//regulation of transcription, DNA-dependent;GO:0009611//response to wounding;GO:0009751//response to salicylic acid stimulus;GO:0008361//regulation of cell size	gi|148615629|gb|ABQ96643.1|/0/NAC domain protein [Citrus sinensis]
CL5657.Contig2	1777	18	0.045	3.24888	35	0.0529	5.95138	270	0.0535	43.9526	319	0.0535	54.5562	GO:0005634//nucleus	GO:0003700//sequence-specific DNA binding transcription factor activity	GO:0009825//multidimensional cell growth;GO:0009908//flower development;GO:0010150//leaf senescence	gi|122894106|gb|ABM67699.1|/5.5294e-149/NAC domain protein [Citrus sinensis]
CL8109.Contig1	1722	4	0.0865	0.745034	32	0.1161	5.61506	104	0.1156	17.4706	81	0.1167	14.2953	-	GO:0003677//DNA binding;GO:0005516//calmodulin binding	-	gi|255538212|ref|XP_002510171.1|/2.64169e-92/WRKY transcription factor, putative [Ricinus communis]
Unigene7068	411	2	0.2384	1.56076	17	0.8418	12.4981	30	0.9124	21.1148	26	0.6423	19.2253	-	-	-	gi|568858365|ref|XP_006482724.1/PREDICTED: probable WRKY transcription factor 4-like [Citrus sinensis]
Unigene178	1084	-	-	-	64	0.8699	17.8397	161	0.9871	42.964	61	0.8017	17.1018	-	-	-	gi|568847852|ref|XP_006477745.1/PREDICTED: uncharacterized protein LOC102622267 [Citrus sinensis]
Unigene11424	748	-	-	-	40	0.4947	16.1583	63	0.5321	24.3639	38	0.5201	15.4391	-	-	-	gi|259121377|gb|ACV92008.1|/2.78298e-37/WRKY transcription factor 6 [(Populus tomentosa x P. bolleana) x P. tomentosa]
CL3620.Contig1	3041	101	0.4232	10.6526	693	0.4771	68.8579	1557	0.534	148.109	1369	0.5485	136.813	-	-	-	gi|255554813|ref|XP_002518444.1|/0/WRKY transcription factor, putative [Ricinus communis]
Unigene20108	1089	14	0.4187	4.12334	100	0.9265	27.7466	279	0.9826	74.1113	273	0.9881	76.1861	-	-	-	gi|255559703|ref|XP_002520871.1|/3.04877e-66/WRKY transcription factor, putative [Ricinus communis]
Unigene10185	1116	19	0.5206	5.46057	44	0.7518	11.9131	100	0.9516	25.9205	99	0.9642	26.9595	-	GO:0005488//binding	GO:0006355//regulation of transcription, DNA-dependent;GO:0010200//response to chitin;GO:0010150//leaf senescence	gi|259121411|gb|ACV92025.1|/1.29483e-112/WRKY transcription factor 23 [(Populus tomentosa x P. bolleana) x P. tomentosa]
Unigene5506	1160	76	0.8526	21.0138	117	0.9207	30.4765	322	0.9672	80.2982	217	0.9776	56.8516	-	-	-	gi|225439707|ref|XP_002272504.1|/4.46048e-79/PREDICTED: probable WRKY transcription factor 70-like [Vitis vinifera]
Unigene21584	571	12	0.5079	6.74053	20	0.5236	10.5835	50	0.8809	25.3304	43	0.7916	22.8862	-	-	-	gi|225432004|ref|XP_002279385.1|/2.43565e-17/PREDICTED: probable WRKY transcription factor 48 [Vitis vinifera]
Unigene9936	564	1	0.0869	0.568682	479	0.9947	256.622	164	0.984	84.1149	63	0.922	33.9471	-	-	-	gi|225448453|ref|XP_002269430.1|/0/PREDICTED: zinc finger CCCH domain-containing protein 29-like [Vitis vinifera]
Unigene8678	851	1	0.0576	0.376894	71	0.9671	25.2096	123	0.9871	41.8103	159	0.9365	56.7817	-	-	-	gi|225448453|ref|XP_002269430.1|/0/PREDICTED: zinc finger CCCH domain-containing protein 29-like [Vitis vinifera]
Unigene19023	2645	488	0.9338	59.1757	28773	0.9747	3286.98	32285	0.9773	3530.88	15390	0.9822	1768.29	-	GO:0005488//binding	GO:0006950//response to stress	gi|225448453|ref|XP_002269430.1|/0/PREDICTED: zinc finger CCCH domain-containing protein 29-like [Vitis vinifera]
Unigene15121	1239	109	0.3414	28.2166	703	0.3624	171.444	512	0.3624	119.538	811	0.3697	198.926	-	-	-	gi|255573145|ref|XP_002527502.1|/7.29032e-67/zinc finger protein, putative [Ricinus communis]
Unigene8020	716	-	-	-	3	0.1872	1.26603	15	0.5531	6.06019	27	0.7332	11.4602	-	-	-	gi|327412641|emb|CCA29109.1|/2.24049e-17/putative MYB transcription factor [Rosa hybrid cultivar]
Unigene10578	910	3	0.1143	1.05737	38	0.7286	12.6177	70	0.9945	22.2518	115	0.9868	38.4059	-	-	-	gi|302398931|gb|ADL36760.1|/2.08053e-75/MYB domain class transcription factor [Malus x domestica]
Unigene28051	1766	597	0.7644	108.426	2023	0.9796	346.133	3269	0.9915	535.467	3854	0.9892	663.227	-	GO:0003677//DNA binding	GO:0009414//response to water deprivation;GO:0009753//response to jasmonic acid stimulus;GO:0009739//response to gibberellin stimulus;GO:0048527//lateral root development;GO:0046686//response to cadmium ion;GO:0010200//response to chitin;GO:0009751//response to salicylic acid stimulus;GO:0009733//response to auxin stimulus;GO:0009737//response to abscisic acid stimulus;GO:0009723//response to eth…	gi|340396210|gb|AEK32395.1|/3.26181e-170/putative R2R3-MYB transcription factor [Citrus sinensis]
Unigene11208	502	8	0.4104	5.11135	65	0.9482	39.1243	31	0.8825	17.8635	15	0.745	9.0809	-	-	-	gi|225426000|ref|XP_002272720.1|/3.07524e-46/PREDICTED: probable WRKY transcription factor 41 [Vitis vinifera]
Unigene12132	1430	111	0.8364	24.8964	385	0.8881	81.3508	1689	0.9168	341.666	2556	0.9189	543.208	GO:0005634//nucleus	GO:0003700//sequence-specific DNA binding transcription factor activity;GO:0043565//sequence-specific DNA binding	GO:0006355//regulation of transcription, DNA-dependent	gi|255546499|ref|XP_002514309.1|/2.29914e-115/DNA binding protein, putative [Ricinus communis]
CL9882.Contig2	1517	13	0.2604	2.74857	35	0.2828	6.97139	48	0.2709	9.15301	92	0.29	18.4308	-	-	-	gi|302398871|gb|ADL36730.1|/7.70601e-109/HSF domain class transcription factor [Malus x domestica]
Unigene24033	1645	-	-	-	11	0.1307	1.93435	25	0.1617	4.61865	-	-	-	-	-	-	gi|255540073|ref|XP_002511101.1|/3.82689e-133/Transcription factor ICE1, putative [Ricinus communis]
Unigene24431	1909	213	0.8193	35.7868	3283	0.9309	497.477	6819	0.9743	1085.57	882	0.8832	139.605	-	-	-	gi|255559549|ref|XP_002520794.1|/1.71418e-63/Dehydration-responsive element-binding protein 2C, putative [Ricinus communis]
Unigene23294	1351	144	0.9275	34.1866	135	0.9548	28.9059	63	0.8127	14.1718	157	0.9763	35.1141	GO:0005634//nucleus	GO:0003700//sequence-specific DNA binding transcription factor activity;GO:0003677//DNA binding	GO:0009825//multidimensional cell growth;GO:0006355//regulation of transcription, DNA-dependent	gi|225429938|ref|XP_002283864.1|/4.32406e-76/PREDICTED: dehydration-responsive element-binding protein 3-like [Vitis vinifera]
CL5017.Contig2	1067	3	0.0694	0.901791	1	0.0459	0.271109	1	0.0459	0.284824	1	0.0459	0.283187	-	-	GO:0006351//transcription, DNA-dependent	gi|225429938|ref|XP_002283864.1|/8.59355e-58/PREDICTED: dehydration-responsive element-binding protein 3-like [Vitis vinifera]
Unigene36912	281	-	-	-	15	0.8826	15.4416	3	0.5089	3.24456	-	-	-	GO:0005634//nucleus	GO:0043565//sequence-specific DNA binding;GO:0003700//sequence-specific DNA binding transcription factor activity	GO:0016049//cell growth;GO:0048510//regulation of timing of transition from vegetative to reproductive phase;GO:0010371//regulation of gibberellin biosynthetic process;GO:0009651//response to salt stress;GO:0006355//regulation of transcription, DNA-dependent	gi|255537273|ref|XP_002509703.1|/1.27581e-27/Dehydration-responsive element-binding protein 1F, putative [Ricinus communis]
CL5017.Contig1	1075	-	-	-	-	-	-	-	-	-	1	0.0456	0.281079	-	-	GO:0006351//transcription, DNA-dependent	gi|225429938|ref|XP_002283864.1|/8.70515e-58/PREDICTED: dehydration-responsive element-binding protein 3-like [Vitis vinifera]
