# Supplementary material for: Deep sequencing-based characterization of transcriptome of trifoliate orange (Poncirus trifoliata (L.) Raf.) in response to cold stress
Source: BMC Genomics. 2015 Jul 29;16(1):555. doi: 10.1186/s12864-015-1629-7 (PMC4518522; doi:10.1186/s12864-015-1629-7)
Supplement: Additional file 7: — Differentially expressed genes (DEGs) encoding protein kinases and DEGs involved in phytohormone metabolism and signaling transduction pathway (XLSX). [file 12864_2015_1629_MOESM7_ESM.xlsx]

## Sheet: Sheet1
GeneID	Length	0d_Uniq_reads_num(3117820)	0d_Coverage	0d_RPKM	1d_Uniq_reads_num(3456940)	1d_Coverage	1d_RPKM	3d_Uniq_reads_num(3290477)	3d_Coverage	3d_RPKM	6h_Uniq_reads_num(3309503)	6h_Coverage	6h_RPKM	GO Component	GO Function	GO Process	Blast nr
Unigene9448_All	273	-	-	-	17	0.8059	18.0133	9	0.8388	10.0189	-	-	-	-	GO:0004872//receptor activity;GO:0004713//protein tyrosine kinase activity;GO:0005524//ATP binding	GO:0006468//protein phosphorylation	gi|255585148|ref|XP_002533279.1|/5.78359e-28/serine-threonine protein kinase, plant-type, putative [Ricinus communis]
CL3291.Contig2_All	635	-	-	-	38	0.8646	17.3108	39	0.822	18.6652	6	0.4472	2.85506	GO:0016023//cytoplasmic membrane-bounded vesicle;GO:0005886//plasma membrane	GO:0004872//receptor activity;GO:0005524//ATP binding;GO:0004713//protein tyrosine kinase activity;GO:0004683//calmodulin-dependent protein kinase activity	GO:0006468//protein phosphorylation;GO:0010942//positive regulation of cell death;GO:0007169//transmembrane receptor protein tyrosine kinase signaling pathway;GO:0031349//positive regulation of defense response;GO:0060862//negative regulation of floral organ abscission	gi|255540437|ref|XP_002511283.1|/4.91314e-84/BRASSINOSTEROID INSENSITIVE 1-associated receptor kinase 1 precursor, putative [Ricinus communis]
Unigene22385_All	683	-	-	-	40	0.757	16.9413	80	0.817	35.5968	2	0.1435	0.884803	-	GO:0004872//receptor activity;GO:0005524//ATP binding;GO:0004709//MAP kinase kinase kinase activity	GO:0000186//activation of MAPKK activity;GO:0000165//MAPKKK cascade	gi|356532279|ref|XP_003534701.1|/8.87521e-88/PREDICTED: G-type lectin S-receptor-like serine/threonine-protein kinase RLK1-like [Glycine max]
Unigene13570_All	578	-	-	-	20	0.7215	10.0095	64	0.9118	33.6506	-	-	-	-	GO:0030246//carbohydrate binding;GO:0005524//ATP binding;GO:0004674//protein serine/threonine kinase activity	GO:0006468//protein phosphorylation	gi|356519481|ref|XP_003528401.1|/3.34187e-54/PREDICTED: L-type lectin-domain containing receptor kinase IX.1-like [Glycine max]
Unigene16428_All	673	-	-	-	20	0.8143	8.59653	17	0.7474	7.67671	-	-	-	-	GO:0004713//protein tyrosine kinase activity;GO:0005524//ATP binding	GO:0006468//protein phosphorylation	gi|255585148|ref|XP_002533279.1|/3.00961e-74/serine-threonine protein kinase, plant-type, putative [Ricinus communis]
CL7228.Contig2_All	982	-	-	-	26	0.1538	7.65896	22	0.1303	6.80851	6	0.112	1.84619	-	GO:0005488//binding;GO:0004672//protein kinase activity	-	gi|357446605|ref|XP_003593578.1|/2.42812e-72/LRR receptor-like serine/threonine-protein kinase FEI [Medicago truncatula]
Unigene19064_All	926	-	-	-	17	0.3283	5.31063	10	0.2117	3.28194	6	0.1793	1.95784	-	GO:0003676//nucleic acid binding;GO:0004713//protein tyrosine kinase activity;GO:0004712//protein serine/threonine/tyrosine kinase activity;GO:0005524//ATP binding;GO:0008270//zinc ion binding;GO:0004674//protein serine/threonine kinase activity	GO:0006468//protein phosphorylation	gi|225438452|ref|XP_002277212.1|/1.03267e-53/PREDICTED: serine/threonine-protein kinase SRPK2 [Vitis vinifera]
Unigene810_All	323	1	0.1517	0.992994	26	0.9164	23.2851	22	0.8235	20.6996	6	0.7709	5.61288	-	GO:0016787//hydrolase activity	-	gi|359476165|ref|XP_002283141.2|/2.29944e-29/PREDICTED: LRR receptor-like serine/threonine-protein kinase GSO1-like [Vitis vinifera]
Unigene4576_All	1614	12	0.2732	2.38466	258	0.9306	46.2407	390	0.9926	73.4349	77	0.8637	14.4153	GO:0009505//plant-type cell wall;GO:0009507//chloroplast;GO:0016020//membrane;GO:0005829//cytosol	GO:0004872//receptor activity;GO:0016301//kinase activity;GO:0032440//2-alkenal reductase [NAD(P)] activity	GO:0006952//defense response;GO:0016310//phosphorylation;GO:0007165//signal transduction;GO:0055114//oxidation-reduction process;GO:0080167//response to karrikin	gi|255569060|ref|XP_002525499.1|/0/serine-threonine protein kinase, plant-type, putative [Ricinus communis]
Unigene19483_All	2314	11	0.1685	1.52468	212	0.9417	26.5021	93	0.8315	12.2141	448	0.9602	58.4995	-	GO:0004674//protein serine/threonine kinase activity;GO:0000166//nucleotide binding	GO:0016310//phosphorylation;GO:0009845//seed germination;GO:0009738//abscisic acid mediated signaling pathway	gi|332083027|gb|AEE00746.1|/0/lectin receptor-like kinase [Gossypium hirsutum]
Unigene29229_All	731	6	0.3721	2.63259	79	0.8933	31.2621	82	0.9083	34.0908	23	0.7606	9.50709	-	GO:0003824//catalytic activity	-	gi|359490520|ref|XP_003634106.1|/1.19944e-13/PREDICTED: probable receptor-like protein kinase At5g39020-like [Vitis vinifera]
CL8697.Contig1_All	973	5	0.1274	1.64819	61	0.3433	18.1353	60	0.407	18.7404	10	0.2939	3.10545	-	GO:0005488//binding;GO:0004672//protein kinase activity	-	gi|255551426|ref|XP_002516759.1|/4.9008e-33/serine/threonine kinase, putative [Ricinus communis]
Unigene20694_All	549	2	0.1785	1.16844	23	0.8033	12.1189	18	0.7942	9.96417	19	0.7359	10.4573	-	GO:0005488//binding;GO:0004672//protein kinase activity	-	gi|255542662|ref|XP_002512394.1|/2.67705e-39/serine-threonine protein kinase, plant-type, putative [Ricinus communis]
CL4910.Contig1_All	1356	14	0.3783	3.31144	142	0.75	30.2926	132	0.8319	29.5839	42	0.6232	9.35894	GO:0016023//cytoplasmic membrane-bounded vesicle	GO:0004713//protein tyrosine kinase activity;GO:0005524//ATP binding;GO:0004674//protein serine/threonine kinase activity	GO:0006468//protein phosphorylation	gi|359472653|ref|XP_002280038.2|/1.57316e-142/PREDICTED: probable receptor-like protein kinase At5g39020-like [Vitis vinifera]
Unigene26308_All	1373	14	0.3605	3.27044	98	0.8631	20.6473	147	0.9592	32.5378	27	0.5506	5.94197	GO:0016020//membrane	GO:0004674//protein serine/threonine kinase activity;GO:0000166//nucleotide binding	GO:0006468//protein phosphorylation	gi|225445082|ref|XP_002280395.1|/9.45188e-111/PREDICTED: receptor-like protein kinase HSL1-like [Vitis vinifera]
CL3786.Contig3_All	1756	30	0.4641	5.47956	192	0.6452	31.629	224	0.6526	38.7672	54	0.5604	9.29194	-	GO:0003824//catalytic activity	-	gi|255581263|ref|XP_002531443.1|/4.85352e-158/serine-threonine protein kinase, plant-type, putative [Ricinus communis]
Unigene12120_All	747	6	0.3333	2.5762	36	0.7711	13.9409	53	0.7363	21.5624	11	0.419	4.44948	GO:0009506//plasmodesma;GO:0005886//plasma membrane	GO:0004713//protein tyrosine kinase activity;GO:0005524//ATP binding;GO:0004674//protein serine/threonine kinase activity	GO:0006468//protein phosphorylation;GO:0007169//transmembrane receptor protein tyrosine kinase signaling pathway	gi|356501491|ref|XP_003519558.1|/3.58151e-61/PREDICTED: probable LRR receptor-like serine/threonine-protein kinase At1g07650-like [Glycine max]
Unigene26307_All	762	9	0.4016	3.78823	47	0.899	17.8423	66	0.9764	26.3227	17	0.6444	6.74111	GO:0016021//integral to membrane;GO:0005886//plasma membrane	GO:0004674//protein serine/threonine kinase activity;GO:0005524//ATP binding;GO:0032440//2-alkenal reductase [NAD(P)] activity	GO:0006468//protein phosphorylation;GO:0055114//oxidation-reduction process;GO:0050794//regulation of cellular process	gi|225445082|ref|XP_002280395.1|/2.40784e-92/PREDICTED: receptor-like protein kinase HSL1-like [Vitis vinifera]
CL7782.Contig1_All	233	7	0.7897	9.63587	35	0.8326	43.4531	32	0.9227	41.7383	16	0.927	20.7492	GO:0016023//cytoplasmic membrane-bounded vesicle	GO:0016772//transferase activity, transferring phosphorus-containing groups	-	gi|356566654|ref|XP_003551545.1|/7.87091e-17/PREDICTED: probable LRR receptor-like serine/threonine-protein kinase At4g08850-like [Glycine max]
Unigene27884_All	1728	237	0.9323	43.99	1006	0.9757	168.408	859	0.9583	151.074	567	0.9132	99.1463	-	GO:0016757//transferase activity, transferring glycosyl groups;GO:0004672//protein kinase activity	-	gi|225454346|ref|XP_002278060.1|/1.09429e-162/PREDICTED: probable receptor-like protein kinase At5g24010-like [Vitis vinifera]
Unigene1255_All	1015	9	0.1842	2.84397	38	0.3655	10.8299	49	0.3172	14.6714	17	0.2759	5.06081	-	GO:0004672//protein kinase activity	GO:0016310//phosphorylation	gi|359482600|ref|XP_003632790.1|/8.06829e-127/PREDICTED: G-type lectin S-receptor-like serine/threonine-protein kinase CES101-like [Vitis vinifera]
Unigene19277_All	629	12	0.5294	6.11899	47	0.9777	21.615	36	0.9444	17.3937	19	0.8362	9.12725	GO:0016020//membrane	GO:0004672//protein kinase activity	GO:0008152//metabolic process	gi|225460700|ref|XP_002267183.1|/1.96089e-69/PREDICTED: LRR receptor-like serine/threonine-protein kinase FLS2-like [Vitis vinifera]
CL1180.Contig2_All	2991	17	0.0324	1.82298	65	0.0512	6.28644	64	0.0495	6.50286	26	0.0498	2.6266	-	GO:0004713//protein tyrosine kinase activity;GO:0005524//ATP binding;GO:0004674//protein serine/threonine kinase activity	GO:0006468//protein phosphorylation	gi|3021274|emb|CAA18469.1|/4.87676e-90/serine/threonine kinase-like protein [Arabidopsis thaliana]
Unigene19946_All	677	18	0.6514	8.52772	67	0.966	28.6282	49	0.938	21.9962	27	0.87	12.0507	GO:0005794//Golgi apparatus;GO:0009506//plasmodesma;GO:0005886//plasma membrane;GO:0005829//cytosol	GO:0004672//protein kinase activity;GO:0000166//nucleotide binding	GO:0016310//phosphorylation	gi|356568469|ref|XP_003552433.1|/7.12109e-47/PREDICTED: probable receptor protein kinase TMK1-like isoform 2 [Glycine max]
CL6912.Contig1_All	846	19	0.5201	7.20331	67	0.9291	22.9093	55	0.8227	19.7576	44	0.8286	15.7152	GO:0043231//intracellular membrane-bounded organelle;GO:0044444//cytoplasmic part;GO:0016020//membrane	GO:0004672//protein kinase activity;GO:0016491//oxidoreductase activity;GO:0000166//nucleotide binding	GO:0050776//regulation of immune response;GO:0006810//transport;GO:0045087//innate immune response;GO:0006464//protein modification process;GO:0009617//response to bacterium;GO:0016310//phosphorylation;GO:0007165//signal transduction	gi|255576770|ref|XP_002529272.1|/6.60924e-49/serine-threonine protein kinase, plant-type, putative [Ricinus communis]
CL5715.Contig1_All	1478	27	0.6238	5.8592	85	0.8356	16.6361	84	0.8633	17.2721	42	0.5947	8.58642	-	GO:0016772//transferase activity, transferring phosphorus-containing groups	-	gi|359488981|ref|XP_002275364.2|/4.35172e-141/PREDICTED: probable LRR receptor-like serine/threonine-protein kinase At4g08850-like [Vitis vinifera]
CL7261.Contig1_All	1310	149	0.9221	36.4808	459	0.9763	101.356	240	0.9763	55.6777	336	0.9412	77.5006	GO:0009506//plasmodesma;GO:0005886//plasma membrane;GO:0043680//filiform apparatus	GO:0004672//protein kinase activity	GO:0010483//pollen tube reception;GO:0046777//protein autophosphorylation;GO:0050832//defense response to fungus;GO:0009791//post-embryonic development	gi|359488520|ref|XP_003633771.1|/1.4561e-145/PREDICTED: receptor-like protein kinase FERONIA-like [Vitis vinifera]
CL9041.Contig1_All	2333	181	0.8976	24.8836	555	0.97	68.8155	616	0.9893	80.243	256	0.955	33.156	GO:0016020//membrane	GO:0004672//protein kinase activity;GO:0005524//ATP binding	GO:0006468//protein phosphorylation;GO:0048765//root hair cell differentiation	gi|225448517|ref|XP_002273218.1|/0/PREDICTED: probable LRR receptor-like serine/threonine-protein kinase MRH1-like [Vitis vinifera]
Unigene17738_All	1655	44	0.7529	8.52714	128	0.9124	22.3728	132	0.9656	24.2391	47	0.7843	8.58098	GO:0009506//plasmodesma;GO:0005886//plasma membrane	GO:0004672//protein kinase activity;GO:0016491//oxidoreductase activity;GO:0000166//nucleotide binding	GO:0006468//protein phosphorylation	gi|359491509|ref|XP_002278522.2|/5.67979e-177/PREDICTED: probable LRR receptor-like serine/threonine-protein kinase At4g08850-like [Vitis vinifera]
Unigene21164_All	1762	90	0.7957	16.3827	258	0.9745	42.3567	144	0.9648	24.8369	169	0.8802	28.9813	GO:0005886//plasma membrane;GO:0009507//chloroplast	GO:0004715//non-membrane spanning protein tyrosine kinase activity;GO:0005524//ATP binding;GO:0004674//protein serine/threonine kinase activity	GO:0006468//protein phosphorylation	gi|255572432|ref|XP_002527153.1|/0/serine/threonine-protein kinase cx32, putative [Ricinus communis]
Unigene29365_All	773	102	0.956	42.3223	274	0.9793	102.537	146	0.956	57.4003	233	0.9677	91.078	-	GO:0016301//kinase activity	-	gi|359488516|ref|XP_003633769.1|/7.16399e-52/PREDICTED: receptor-like protein kinase FERONIA-like [Vitis vinifera]
CL3283.Contig2_All	717	119	0.993	53.2325	318	0.9958	128.297	151	0.9749	64.0028	222	0.9763	93.5559	-	GO:0004672//protein kinase activity	-	gi|359488520|ref|XP_003633771.1|/5.31592e-59/PREDICTED: receptor-like protein kinase FERONIA-like [Vitis vinifera]
Unigene27774_All	2868	175	0.8459	19.5708	436	0.9435	43.976	617	0.9836	65.3803	223	0.9139	23.4943	GO:0005886//plasma membrane	GO:0004674//protein serine/threonine kinase activity;GO:0000166//nucleotide binding	GO:0016310//phosphorylation	gi|225446376|ref|XP_002274225.1|/0/PREDICTED: probable serine/threonine-protein kinase At1g54610-like [Vitis vinifera]
Unigene20499_All	433	180	0.8083	133.332	448	0.9954	299.294	620	0.9954	435.156	341	0.9977	237.96	-	GO:0004672//protein kinase activity	-	gi|225423802|ref|XP_002277905.1|/2.02476e-09/PREDICTED: proline-rich receptor-like protein kinase PERK9 [Vitis vinifera]
CL2758.Contig1_All	276	15	0.8478	17.4314	-	-	-	4	0.4312	4.40445	4	0.4783	4.37913	GO:0016023//cytoplasmic membrane-bounded vesicle	GO:0016772//transferase activity, transferring phosphorus-containing groups	-	gi|359485451|ref|XP_002276944.2|/8.63418e-16/PREDICTED: LRR receptor-like serine/threonine-protein kinase GSO2-like [Vitis vinifera]
CL9120.Contig1_All	1820	34	0.1753	5.99179	3	0.0516	0.476824	1	0.0269	0.166982	15	0.1214	2.49033	GO:0005886//plasma membrane	GO:0016301//kinase activity	-	gi|225437589|ref|XP_002270928.1|/1.54648e-114/PREDICTED: receptor-like serine/threonine-protein kinase ALE2 [Vitis vinifera]
CL10000.Contig1_All	378	41	0.9206	34.7889	6	0.4868	4.59164	1	0.1296	0.803988	29	0.9603	23.1816	-	GO:0004672//protein kinase activity;GO:0000166//nucleotide binding	GO:0016310//phosphorylation	gi|359483198|ref|XP_002271405.2|/2.0213e-33/PREDICTED: probable LRR receptor-like serine/threonine-protein kinase At3g47570-like [Vitis vinifera]
CL9997.Contig7_All	2802	75	0.0814	8.58504	19	0.0724	1.96152	6	0.0307	0.650765	39	0.0724	4.20566	GO:0009506//plasmodesma;GO:0005886//plasma membrane	GO:0004872//receptor activity;GO:0004715//non-membrane spanning protein tyrosine kinase activity;GO:0005524//ATP binding;GO:0032440//2-alkenal reductase [NAD(P)] activity;GO:0004674//protein serine/threonine kinase activity	GO:0006468//protein phosphorylation;GO:0055114//oxidation-reduction process	gi|359493981|ref|XP_003634703.1|/0/PREDICTED: probable leucine-rich repeat receptor-like serine/threonine-protein kinase At3g14840-like [Vitis vinifera]
Unigene912_All	571	37	0.5482	20.7833	11	0.4641	5.57269	6	0.3187	3.19342	31	0.6147	16.4045	GO:0016021//integral to membrane	GO:0016491//oxidoreductase activity;GO:0005524//ATP binding;GO:0005515//protein binding;GO:0004675//transmembrane receptor protein serine/threonine kinase activity	GO:0006468//protein phosphorylation;GO:0010233//phloem transport;GO:0010305//leaf vascular tissue pattern formation;GO:0007169//transmembrane receptor protein tyrosine kinase signaling pathway;GO:0009742//brassinosteroid mediated signaling pathway;GO:0009734//auxin mediated signaling pathway	gi|255561787|ref|XP_002521903.1|/5.81072e-11/serine/threonine-protein kinase bri1, putative [Ricinus communis]
CL5713.Contig1_All	527	126	0.9829	76.6847	41	0.9658	22.5051	38	0.9469	21.9136	111	0.9715	63.6428	-	GO:0003824//catalytic activity	-	gi|255581263|ref|XP_002531443.1|/1.13843e-18/serine-threonine protein kinase, plant-type, putative [Ricinus communis]
CL6526.Contig1_All	1559	295	0.9513	60.6911	121	0.8012	22.4516	21	0.4644	4.09368	259	0.9314	50.1985	-	GO:0016772//transferase activity, transferring phosphorus-containing groups	GO:0009987//cellular process;GO:0050896//response to stimulus	gi|359483198|ref|XP_002271405.2|/2.35609e-87/PREDICTED: probable LRR receptor-like serine/threonine-protein kinase At3g47570-like [Vitis vinifera]
Unigene19522_All	1190	103	0.9109	27.7613	48	0.8042	11.6682	8	0.2739	2.04307	111	0.9496	28.1847	GO:0016021//integral to membrane	GO:0004872//receptor activity;GO:0005524//ATP binding;GO:0032440//2-alkenal reductase [NAD(P)] activity;GO:0004674//protein serine/threonine kinase activity	GO:0006468//protein phosphorylation;GO:0007169//transmembrane receptor protein tyrosine kinase signaling pathway;GO:0055114//oxidation-reduction process	gi|255570376|ref|XP_002526147.1|/3.68472e-177/Brassinosteroid LRR receptor kinase precursor, putative [Ricinus communis]
CL9089.Contig1_All	1139	3	0.1291	0.844786	137	0.784	34.7941	78	0.7322	20.8119	78	0.7577	20.6923	-	GO:0016772//transferase activity, transferring phosphorus-containing groups	GO:0050896//response to stimulus	gi|255545828|ref|XP_002513974.1|/2.19935e-46/kinase, putative [Ricinus communis]
CL1502.Contig2_All	327	1	0.1498	0.980847	40	0.9327	35.3851	15	0.9083	13.9407	30	0.8991	27.7211	GO:0016021//integral to membrane;GO:0005886//plasma membrane	GO:0005509//calcium ion binding;GO:0030247//polysaccharide binding;GO:0005524//ATP binding;GO:0004709//MAP kinase kinase kinase activity	GO:0009620//response to fungus;GO:0000186//activation of MAPKK activity;GO:0000165//MAPKKK cascade	gi|255545828|ref|XP_002513974.1|/4.89326e-48/kinase, putative [Ricinus communis]
CL7113.Contig3_All	379	3	0.3879	2.53881	83	0.9868	63.3501	44	0.8681	35.2821	47	0.8813	37.4711	GO:0016021//integral to membrane	GO:0005509//calcium ion binding;GO:0030247//polysaccharide binding;GO:0005524//ATP binding;GO:0004709//MAP kinase kinase kinase activity	GO:0000186//activation of MAPKK activity;GO:0000165//MAPKKK cascade	gi|255541802|ref|XP_002511965.1|/6.23149e-51/kinase, putative [Ricinus communis]
CL1502.Contig3_All	254	2	0.3189	2.52549	37	0.8543	42.1382	23	0.9921	27.5192	31	0.9213	36.8778	GO:0016021//integral to membrane;GO:0009986//cell surface;GO:0009505//plant-type cell wall;GO:0005886//plasma membrane	GO:0005509//calcium ion binding;GO:0030247//polysaccharide binding;GO:0005524//ATP binding;GO:0004709//MAP kinase kinase kinase activity	GO:0009620//response to fungus;GO:0000186//activation of MAPKK activity;GO:0010045//response to nickel cation;GO:0010043//response to zinc ion;GO:0046686//response to cadmium ion;GO:0000165//MAPKKK cascade	gi|255541802|ref|XP_002511965.1|/4.06271e-34/kinase, putative [Ricinus communis]
CL1502.Contig5_All	1265	2	0.0775	0.507094	27	0.3091	6.17421	21	0.2632	5.0451	10	0.2577	2.38862	GO:0016021//integral to membrane;GO:0009986//cell surface;GO:0009505//plant-type cell wall;GO:0005886//plasma membrane	GO:0005509//calcium ion binding;GO:0030247//polysaccharide binding;GO:0005524//ATP binding;GO:0004709//MAP kinase kinase kinase activity	GO:0009620//response to fungus;GO:0000186//activation of MAPKK activity;GO:0010045//response to nickel cation;GO:0010043//response to zinc ion;GO:0046686//response to cadmium ion;GO:0000165//MAPKKK cascade	gi|255545828|ref|XP_002513974.1|/1.88583e-118/kinase, putative [Ricinus communis]
CL7113.Contig1_All	346	7	0.4393	6.4889	42	0.8699	35.1141	65	0.9682	57.0924	10	0.7197	8.73295	GO:0016021//integral to membrane	GO:0005509//calcium ion binding;GO:0030247//polysaccharide binding;GO:0005524//ATP binding;GO:0004709//MAP kinase kinase kinase activity	GO:0000186//activation of MAPKK activity;GO:0000165//MAPKKK cascade	gi|255545824|ref|XP_002513972.1|/2.47475e-31/kinase, putative [Ricinus communis]
Unigene835_All	2449	177	0.8473	23.1811	829	0.9596	97.9206	745	0.9269	92.4504	487	0.9106	60.0866	GO:0005886//plasma membrane	GO:0004674//protein serine/threonine kinase activity;GO:0005524//ATP binding;GO:0004715//non-membrane spanning protein tyrosine kinase activity;GO:0030246//carbohydrate binding	GO:0006468//protein phosphorylation;GO:0009751//response to salicylic acid stimulus;GO:0007169//transmembrane receptor protein tyrosine kinase signaling pathway;GO:0009555//pollen development	gi|255588220|ref|XP_002534539.1|/0/kinase, putative [Ricinus communis]
CL7113.Contig2_All	605	55	0.8198	29.1579	156	0.9884	74.5894	135	0.9157	67.814	99	0.9438	49.4444	GO:0016021//integral to membrane;GO:0071944//cell periphery	GO:0005509//calcium ion binding;GO:0030247//polysaccharide binding;GO:0005524//ATP binding;GO:0004709//MAP kinase kinase kinase activity	GO:0010038//response to metal ion;GO:0000186//activation of MAPKK activity;GO:0000165//MAPKKK cascade	gi|255545824|ref|XP_002513972.1|/4.82708e-38/kinase, putative [Ricinus communis]
Unigene25596_All	1471	1	0.0333	0.21804	26	0.1523	5.11292	40	0.1564	8.26396	12	0.1264	2.46494	-	GO:0004672//protein kinase activity;GO:0005524//ATP binding	GO:0006468//protein phosphorylation	gi|297748058|gb|ADI52619.1|/6.30768e-108/mitogen-activated protein kinase kinase kinase [Gossypium hirsutum]
CL8004.Contig1_All	1656	3	0.0791	0.581045	54	0.1208	9.43282	28	0.1129	5.13853	46	0.1238	8.39334	-	GO:0004707//MAP kinase activity;GO:0005524//ATP binding	GO:0009611//response to wounding;GO:0010200//response to chitin;GO:0010120//camalexin biosynthetic process;GO:0009617//response to bacterium;GO:0000169//activation of MAPK activity involved in osmosensory signaling pathway;GO:2000038//regulation of stomatal complex development;GO:0006970//response to osmotic stress;GO:0000165//MAPKKK cascade;GO:0009409//response to cold;GO:2000037//regulation of …	gi|122894104|gb|ABM67698.1|/0/mitogen-activated protein kinase [Citrus sinensis]
CL3174.Contig1_All	1966	41	0.4186	6.68882	175	0.5534	25.7491	125	0.5722	19.3227	198	0.5661	30.4312	-	GO:0004672//protein kinase activity;GO:0000166//nucleotide binding	GO:0016310//phosphorylation	gi|297748058|gb|ADI52619.1|/3.05492e-39/mitogen-activated protein kinase kinase kinase [Gossypium hirsutum]
CL9078.Contig2_All	2041	1	0.024	0.157147	23	0.0823	3.25982	21	0.0951	3.12692	9	0.071	1.33241	GO:0005789//endoplasmic reticulum membrane;GO:0005777//peroxisome	GO:0004683//calmodulin-dependent protein kinase activity;GO:0005515//protein binding;GO:0005509//calcium ion binding;GO:0005524//ATP binding	GO:0046777//protein autophosphorylation	gi|198446230|gb|ACH88439.1|/0/calcium-dependent protein kinase [Gossypium hirsutum]
CL4696.Contig2_All	2854	12	0.1202	1.34858	161	0.2404	16.3185	117	0.2309	12.4587	166	0.2411	17.5748	GO:0009506//plasmodesma;GO:0005737//cytoplasm;GO:0005634//nucleus;GO:0005886//plasma membrane	GO:0005509//calcium ion binding;GO:0004713//protein tyrosine kinase activity;GO:0005524//ATP binding;GO:0005515//protein binding;GO:0004683//calmodulin-dependent protein kinase activity;GO:0004698//calcium-dependent protein kinase C activity	GO:0006468//protein phosphorylation;GO:0009651//response to salt stress;GO:0009738//abscisic acid mediated signaling pathway	gi|337729587|gb|AEI70328.1|/0/calcium-dependent protein kinase [Hevea brasiliensis]
CL3238.Contig1_All	1635	308	0.9315	60.4202	2335	0.9865	413.121	3092	0.9872	574.729	1139	0.9645	210.496	-	GO:0005515//protein binding;GO:0004674//protein serine/threonine kinase activity;GO:0000166//nucleotide binding	GO:0009409//response to cold;GO:0016310//phosphorylation	gi|297800784|ref|XP_002868276.1|/1.64036e-144/cbl-interacting protein kinase 4 [Arabidopsis lyrata subsp. lyrata]
Unigene5810_All	593	10	0.484	5.40872	58	0.8297	28.2932	54	0.9292	27.6745	18	0.7622	9.17181	GO:0005886//plasma membrane	GO:0005509//calcium ion binding;GO:0005524//ATP binding;GO:0004674//protein serine/threonine kinase activity	GO:0006468//protein phosphorylation	gi|350538093|ref|NP_001234582.1|/4.17735e-23/calcium-dependent protein kinase CDPK1 [Solanum lycopersicum]
CL653.Contig20_All	1680	12	0.2179	2.29098	62	0.3946	10.6756	67	0.4107	12.1201	21	0.3012	3.777	GO:0005886//plasma membrane	GO:0004683//calmodulin-dependent protein kinase activity;GO:0005509//calcium ion binding;GO:0005524//ATP binding	GO:0006468//protein phosphorylation;GO:0007165//signal transduction	gi|255583607|ref|XP_002532559.1|/0/calcium-dependent protein kinase, putative [Ricinus communis]
Unigene26697_All	1931	820	0.8586	136.201	2339	0.9446	350.394	1737	0.9404	273.375	1161	0.9156	181.672	-	GO:0004683//calmodulin-dependent protein kinase activity;GO:0005515//protein binding;GO:0005524//ATP binding	GO:0042538//hyperosmotic salinity response;GO:0009414//response to water deprivation;GO:0007275//multicellular organismal development;GO:0006468//protein phosphorylation;GO:0007165//signal transduction;GO:0010540//basipetal auxin transport	gi|116265936|gb|ABJ91216.1|/0/CBL-interacting protein kinase 9 [Populus trichocarpa]
Unigene14626_All	1851	330	0.8476	57.1816	939	0.8909	146.746	2169	0.946	356.118	358	0.8671	58.4405	-	GO:0004683//calmodulin-dependent protein kinase activity;GO:0005515//protein binding;GO:0005524//ATP binding	GO:0009268//response to pH;GO:0006468//protein phosphorylation;GO:0007165//signal transduction	gi|255553335|ref|XP_002517709.1|/0/CBL-interacting serine/threonine-protein kinase, putative [Ricinus communis]
Unigene25450_All	1854	114	0.8468	19.7217	757	0.9795	118.112	582	0.9644	95.4013	200	0.9428	32.5955	-	GO:0004683//calmodulin-dependent protein kinase activity;GO:0005524//ATP binding	GO:0006468//protein phosphorylation;GO:0007165//signal transduction	gi|255548756|ref|XP_002515434.1|/0/CBL-interacting serine/threonine-protein kinase, putative [Ricinus communis]
Unigene20744_All	666	7	0.4234	3.37111	44	0.973	19.1111	56	0.9925	25.5538	17	0.7282	7.7128	-	GO:0004672//protein kinase activity;GO:0000166//nucleotide binding	GO:0016310//phosphorylation;GO:0043170	gi|356531931|ref|XP_003534529.1|/8.41943e-61/PREDICTED: wall-associated receptor kinase-like 2-like [Glycine max]
Unigene25402_All	1454	83	0.8171	18.3089	475	0.9752	94.5012	423	0.9457	88.4132	105	0.8219	21.8204	GO:0005886//plasma membrane	GO:0004715//non-membrane spanning protein tyrosine kinase activity;GO:0030247//polysaccharide binding;GO:0005524//ATP binding;GO:0004674//protein serine/threonine kinase activity	GO:0006468//protein phosphorylation	gi|255551438|ref|XP_002516765.1|/1.23554e-148/wall-associated kinase, putative [Ricinus communis]
Unigene22769_All	1324	38	0.7085	9.20544	105	0.8172	22.9408	227	0.9758	52.105	69	0.8255	15.747	GO:0071944//cell periphery;GO:0016020//membrane	GO:0030247//polysaccharide binding;GO:0004872//receptor activity;GO:0005524//ATP binding;GO:0004709//MAP kinase kinase kinase activity	GO:0010038//response to metal ion;GO:0016998//cell wall macromolecule catabolic process;GO:0000186//activation of MAPKK activity;GO:0000165//MAPKKK cascade	gi|357507639|ref|XP_003624108.1|/2.61172e-142/Wall-associated receptor kinase-like protein [Medicago truncatula]
